# Supplementary material for: Multidimensional Clinical Surveillance of Pseudomonas aeruginosa Reveals Complex Relationships between Isolate Source, Morphology, and Antimicrobial Resistance
Source: mSphere. 2021 Jul 14;6(4):e00393-21. doi: 10.1128/mSphere.00393-21 (PMC8386403; doi:10.1128/mSphere.00393-21)
Supplement: DATA SET S1 [file msphere.00393-21-sd001.csv]

Figure	variable1	variable2	Metric	Value	pvalue	BH_corrected_pvalue	Significance
Figure 2A	Age	Sex (Female)	Pearson Correlation Coefficient	0.001407943	0.965050878	0.977748916
Figure 2A	Age	Cystic Fibrosis	Pearson Correlation Coefficient	-0.580738669	0	0	***
Figure 2A	Age	Diabetes	Pearson Correlation Coefficient	0.063472953	0.048005581	0.090895813
Figure 2A	Age	Repeat Patient	Pearson Correlation Coefficient	-0.245689158	7.99E-15	5.60E-14	***
Figure 2A	Age	Source (Lung/Trachea)	Pearson Correlation Coefficient	-0.212749051	2.12E-11	1.16E-10	***
Figure 2A	Age	Source (Urine/Catheter)	Pearson Correlation Coefficient	0.352802929	0	0	***
Figure 2A	Age	Antipseudomonal	Pearson Correlation Coefficient	-0.280243024	0	0	***
Figure 2A	Age	Non-Antipseudomonal	Pearson Correlation Coefficient	-0.183713037	8.10E-09	3.67E-08	***
Figure 2A	Age	Mucoid	Pearson Correlation Coefficient	-0.202906518	1.76E-10	8.83E-10	***
Figure 2A	Age	Metallic	Pearson Correlation Coefficient	0.113424929	3.98E-04	0.001179163	**
Figure 2A	Age	Hemolytic	Pearson Correlation Coefficient	0.119164261	1.98E-04	5.94E-04	***
Figure 2A	Age	Pigment	Pearson Correlation Coefficient	0.127538768	6.74E-05	2.16E-04	***
Figure 2A	Age	Season (winter)	Pearson Correlation Coefficient	0.020773856	0.517911935	0.639773567
Figure 2A	Age	Season (spring)	Pearson Correlation Coefficient	0.028377175	0.377076137	0.509383553
Figure 2A	Age	Season (summer)	Pearson Correlation Coefficient	-0.01694859	0.597853036	0.704612507
Figure 2A	Age	Season (fall)	Pearson Correlation Coefficient	-0.02920793	0.363262403	0.502385306
Figure 2A	Age	Co-isolated organism	Pearson Correlation Coefficient	-0.192290812	1.53E-09	7.39E-09	***
Figure 2A	Age	Source (Other)	Pearson Correlation Coefficient	0.001470461	0.96350006	0.977748916
Figure 2A	Age	Source (Blood)	Pearson Correlation Coefficient	0.071750515	0.025364162	0.052784878
Figure 2A	Age	Source (Skin/Wound)	Pearson Correlation Coefficient	0.131249765	4.09E-05	1.37E-04	***
Figure 2A	Age	Source (ENT/Sinus)	Pearson Correlation Coefficient	-0.274654852	0	0	***
Figure 2A	Sex (Female)	Cystic Fibrosis	Pearson Correlation Coefficient	0.057113476	0.075261819	0.136893545
Figure 2A	Sex (Female)	Diabetes	Pearson Correlation Coefficient	0.030064603	0.349353476	0.489004213
Figure 2A	Sex (Female)	Repeat Patient	Pearson Correlation Coefficient	-0.053256692	0.09720358	0.167567366
Figure 2A	Sex (Female)	Source (Lung/Trachea)	Pearson Correlation Coefficient	-0.054883778	0.08739318	0.154105532
Figure 2A	Sex (Female)	Source (Urine/Catheter)	Pearson Correlation Coefficient	0.03392502	0.290933712	0.433397677
Figure 2A	Sex (Female)	Antipseudomonal	Pearson Correlation Coefficient	-0.042384655	0.186957035	0.289846142
Figure 2A	Sex (Female)	Non-Antipseudomonal	Pearson Correlation Coefficient	-0.002929348	0.927362557	0.956370722
Figure 2A	Sex (Female)	Mucoid	Pearson Correlation Coefficient	-0.060071168	0.061324453	0.112428164
Figure 2A	Sex (Female)	Metallic	Pearson Correlation Coefficient	0.008034225	0.802560261	0.862285676
Figure 2A	Sex (Female)	Hemolytic	Pearson Correlation Coefficient	-0.002928246	0.927389791	0.956370722
Figure 2A	Sex (Female)	Pigment	Pearson Correlation Coefficient	-0.005317211	0.868568796	0.911997235
Figure 2A	Sex (Female)	Season (winter)	Pearson Correlation Coefficient	-0.011153552	0.728503019	0.812967137
Figure 2A	Sex (Female)	Season (spring)	Pearson Correlation Coefficient	0.036176707	0.260074794	0.390112192
Figure 2A	Sex (Female)	Season (summer)	Pearson Correlation Coefficient	-0.006680638	0.835300275	0.893307239
Figure 2A	Sex (Female)	Season (fall)	Pearson Correlation Coefficient	-0.015096888	0.638460027	0.73012013
Figure 2A	Sex (Female)	Co-isolated organism	Pearson Correlation Coefficient	-0.019311145	0.547817962	0.669555287
Figure 2A	Sex (Female)	Source (Other)	Pearson Correlation Coefficient	-0.028854454	0.369100885	0.504510677
Figure 2A	Sex (Female)	Source (Blood)	Pearson Correlation Coefficient	-0.089144439	0.005439635	0.013961731	*
Figure 2A	Sex (Female)	Source (Skin/Wound)	Pearson Correlation Coefficient	3.41E-04	0.991529787	0.991529787
Figure 2A	Sex (Female)	Source (ENT/Sinus)	Pearson Correlation Coefficient	0.087363308	0.006449259	0.016019127	*
Figure 2A	Cystic Fibrosis	Diabetes	Pearson Correlation Coefficient	0.180758439	1.41E-08	6.27E-08	***
Figure 2A	Cystic Fibrosis	Repeat Patient	Pearson Correlation Coefficient	0.397458193	0	0	***
Figure 2A	Cystic Fibrosis	Source (Lung/Trachea)	Pearson Correlation Coefficient	0.416199375	0	0	***
Figure 2A	Cystic Fibrosis	Source (Urine/Catheter)	Pearson Correlation Coefficient	-0.417203013	0	0	***
Figure 2A	Cystic Fibrosis	Antipseudomonal	Pearson Correlation Coefficient	0.479709308	0	0	***
Figure 2A	Cystic Fibrosis	Non-Antipseudomonal	Pearson Correlation Coefficient	0.25706798	4.44E-16	3.42E-15	***
Figure 2A	Cystic Fibrosis	Mucoid	Pearson Correlation Coefficient	0.460405452	0	0	***
Figure 2A	Cystic Fibrosis	Metallic	Pearson Correlation Coefficient	-0.19754725	5.33E-10	2.62E-09	***
Figure 2A	Cystic Fibrosis	Hemolytic	Pearson Correlation Coefficient	-0.307609336	0	0	***
Figure 2A	Cystic Fibrosis	Pigment	Pearson Correlation Coefficient	-0.312407742	0	0	***
Figure 2A	Cystic Fibrosis	Season (winter)	Pearson Correlation Coefficient	0.008231092	0.797825766	0.861204448
Figure 2A	Cystic Fibrosis	Season (spring)	Pearson Correlation Coefficient	-0.025705605	0.423647338	0.559214486
Figure 2A	Cystic Fibrosis	Season (summer)	Pearson Correlation Coefficient	-0.002333432	0.942109922	0.967232853
Figure 2A	Cystic Fibrosis	Season (fall)	Pearson Correlation Coefficient	0.017028167	0.59613448	0.704612507
Figure 2A	Cystic Fibrosis	Co-isolated organism	Pearson Correlation Coefficient	0.251623445	1.78E-15	1.32E-14	***
Figure 2A	Cystic Fibrosis	Source (Other)	Pearson Correlation Coefficient	-0.105009419	0.001049037	0.002933052	**
Figure 2A	Cystic Fibrosis	Source (Blood)	Pearson Correlation Coefficient	-0.12010865	1.76E-04	5.34E-04	***
Figure 2A	Cystic Fibrosis	Source (Skin/Wound)	Pearson Correlation Coefficient	-0.239847451	3.60E-14	2.31E-13	***
Figure 2A	Cystic Fibrosis	Source (ENT/Sinus)	Pearson Correlation Coefficient	0.222458486	2.36E-12	1.37E-11	***
Figure 2A	Diabetes	Repeat Patient	Pearson Correlation Coefficient	0.083023612	0.009647186	0.022739796	*
Figure 2A	Diabetes	Source (Lung/Trachea)	Pearson Correlation Coefficient	0.045289373	0.158491801	0.252493834
Figure 2A	Diabetes	Source (Urine/Catheter)	Pearson Correlation Coefficient	-0.005384484	0.866921336	0.911997235
Figure 2A	Diabetes	Antipseudomonal	Pearson Correlation Coefficient	0.105676582	9.74E-04	0.002777306	**
Figure 2A	Diabetes	Non-Antipseudomonal	Pearson Correlation Coefficient	0.073973326	0.021151837	0.045664246	*
Figure 2A	Diabetes	Mucoid	Pearson Correlation Coefficient	0.128885536	5.63E-05	1.83E-04	***
Figure 2A	Diabetes	Metallic	Pearson Correlation Coefficient	-0.048976389	0.127235037	0.212980388
Figure 2A	Diabetes	Hemolytic	Pearson Correlation Coefficient	-0.087391614	0.006431979	0.016019127	*
Figure 2A	Diabetes	Pigment	Pearson Correlation Coefficient	-0.060114528	0.061137201	0.112428164
Figure 2A	Diabetes	Season (winter)	Pearson Correlation Coefficient	-0.03962875	0.217292171	0.330226918
Figure 2A	Diabetes	Season (spring)	Pearson Correlation Coefficient	0.018441432	0.565995048	0.680962792
Figure 2A	Diabetes	Season (summer)	Pearson Correlation Coefficient	-0.00956717	0.765898436	0.834540277
Figure 2A	Diabetes	Season (fall)	Pearson Correlation Coefficient	0.030544712	0.34170809	0.484261158
Figure 2A	Diabetes	Co-isolated organism	Pearson Correlation Coefficient	0.049133568	0.126017508	0.212482075
Figure 2A	Diabetes	Source (Other)	Pearson Correlation Coefficient	-0.061626433	0.054897737	0.103100628
Figure 2A	Diabetes	Source (Blood)	Pearson Correlation Coefficient	0.03318492	0.301592856	0.435424686
Figure 2A	Diabetes	Source (Skin/Wound)	Pearson Correlation Coefficient	-0.016496084	0.607667924	0.705383369
Figure 2A	Diabetes	Source (ENT/Sinus)	Pearson Correlation Coefficient	-0.033508679	0.296898446	0.433397677
Figure 2A	Repeat Patient	Source (Lung/Trachea)	Pearson Correlation Coefficient	0.279066816	0	0	***
Figure 2A	Repeat Patient	Source (Urine/Catheter)	Pearson Correlation Coefficient	-0.212205816	2.39E-11	1.28E-10	***
Figure 2A	Repeat Patient	Antipseudomonal	Pearson Correlation Coefficient	0.457223075	0	0	***
Figure 2A	Repeat Patient	Non-Antipseudomonal	Pearson Correlation Coefficient	0.273559323	0	0	***
Figure 2A	Repeat Patient	Mucoid	Pearson Correlation Coefficient	0.260247818	2.22E-16	1.77E-15	***
Figure 2A	Repeat Patient	Metallic	Pearson Correlation Coefficient	-0.071586608	0.025701656	0.053009665
Figure 2A	Repeat Patient	Hemolytic	Pearson Correlation Coefficient	-0.237710696	6.13E-14	3.83E-13	***
Figure 2A	Repeat Patient	Pigment	Pearson Correlation Coefficient	-0.166608024	1.77E-07	7.32E-07	***
Figure 2A	Repeat Patient	Season (winter)	Pearson Correlation Coefficient	0.139995092	1.20E-05	4.32E-05	***
Figure 2A	Repeat Patient	Season (spring)	Pearson Correlation Coefficient	-0.159330156	6.03E-07	2.40E-06	***
Figure 2A	Repeat Patient	Season (summer)	Pearson Correlation Coefficient	-0.079394768	0.013333659	0.030196816	*
Figure 2A	Repeat Patient	Season (fall)	Pearson Correlation Coefficient	0.080814946	0.011764124	0.027449623	*
Figure 2A	Repeat Patient	Co-isolated organism	Pearson Correlation Coefficient	0.084934912	0.008096401	0.019896474	*
Figure 2A	Repeat Patient	Source (Other)	Pearson Correlation Coefficient	-0.045366462	0.157783684	0.252493834
Figure 2A	Repeat Patient	Source (Blood)	Pearson Correlation Coefficient	-0.014416861	0.65365773	0.740171253
Figure 2A	Repeat Patient	Source (Skin/Wound)	Pearson Correlation Coefficient	-0.155733479	1.08E-06	4.16E-06	***
Figure 2A	Repeat Patient	Source (ENT/Sinus)	Pearson Correlation Coefficient	0.022650416	0.480817694	0.603635257
Figure 2A	Source (Lung/Trachea)	Source (Urine/Catheter)	Pearson Correlation Coefficient	-0.527750703	0	0	***
Figure 2A	Source (Lung/Trachea)	Antipseudomonal	Pearson Correlation Coefficient	0.292129852	0	0	***
Figure 2A	Source (Lung/Trachea)	Non-Antipseudomonal	Pearson Correlation Coefficient	0.184094266	7.53E-09	3.48E-08	***
Figure 2A	Source (Lung/Trachea)	Mucoid	Pearson Correlation Coefficient	0.277620787	0	0	***
Figure 2A	Source (Lung/Trachea)	Metallic	Pearson Correlation Coefficient	-0.111626872	4.92E-04	0.001440074	**
Figure 2A	Source (Lung/Trachea)	Hemolytic	Pearson Correlation Coefficient	-0.204264421	1.32E-10	6.78E-10	***
Figure 2A	Source (Lung/Trachea)	Pigment	Pearson Correlation Coefficient	-0.240902636	2.75E-14	1.87E-13	***
Figure 2A	Source (Lung/Trachea)	Season (winter)	Pearson Correlation Coefficient	0.063691807	0.04723905	0.090183641
Figure 2A	Source (Lung/Trachea)	Season (spring)	Pearson Correlation Coefficient	-0.016596832	0.605476484	0.705383369
Figure 2A	Source (Lung/Trachea)	Season (summer)	Pearson Correlation Coefficient	-0.031026381	0.334146135	0.476467637
Figure 2A	Source (Lung/Trachea)	Season (fall)	Pearson Correlation Coefficient	-0.017413879	0.587836544	0.6999497
Figure 2A	Source (Lung/Trachea)	Co-isolated organism	Pearson Correlation Coefficient	0.065877791	0.040131283	0.077901902
Figure 2A	Source (Lung/Trachea)	Source (Other)	Pearson Correlation Coefficient	-0.132834119	3.29E-05	1.12E-04	***
Figure 2A	Source (Lung/Trachea)	Source (Blood)	Pearson Correlation Coefficient	-0.151934245	1.98E-06	7.48E-06	***
Figure 2A	Source (Lung/Trachea)	Source (Skin/Wound)	Pearson Correlation Coefficient	-0.30340064	0	0	***
Figure 2A	Source (Lung/Trachea)	Source (ENT/Sinus)	Pearson Correlation Coefficient	-0.382219987	0	0	***
Figure 2A	Source (Urine/Catheter)	Antipseudomonal	Pearson Correlation Coefficient	-0.214884115	1.32E-11	7.43E-11	***
Figure 2A	Source (Urine/Catheter)	Non-Antipseudomonal	Pearson Correlation Coefficient	-0.134925766	2.46E-05	8.49E-05	***
Figure 2A	Source (Urine/Catheter)	Mucoid	Pearson Correlation Coefficient	-0.228953287	5.15E-13	3.05E-12	***
Figure 2A	Source (Urine/Catheter)	Metallic	Pearson Correlation Coefficient	0.158254457	7.19E-07	2.81E-06	***
Figure 2A	Source (Urine/Catheter)	Hemolytic	Pearson Correlation Coefficient	0.162927059	3.32E-07	1.34E-06	***
Figure 2A	Source (Urine/Catheter)	Pigment	Pearson Correlation Coefficient	0.143245115	7.43E-06	2.77E-05	***
Figure 2A	Source (Urine/Catheter)	Season (winter)	Pearson Correlation Coefficient	-0.073719151	0.021600489	0.046201045	*
Figure 2A	Source (Urine/Catheter)	Season (spring)	Pearson Correlation Coefficient	0.053893858	0.093261943	0.163208401
Figure 2A	Source (Urine/Catheter)	Season (summer)	Pearson Correlation Coefficient	0.019169929	0.550749702	0.66959569
Figure 2A	Source (Urine/Catheter)	Season (fall)	Pearson Correlation Coefficient	0.005067797	0.8746817	0.914260057
Figure 2A	Source (Urine/Catheter)	Co-isolated organism	Pearson Correlation Coefficient	-0.131114342	4.17E-05	1.37E-04	***
Figure 2A	Source (Urine/Catheter)	Source (Other)	Pearson Correlation Coefficient	-0.083554272	0.009192085	0.022118455	*
Figure 2A	Source (Urine/Catheter)	Source (Blood)	Pearson Correlation Coefficient	-0.095568482	0.002873212	0.007628873	**
Figure 2A	Source (Urine/Catheter)	Source (Skin/Wound)	Pearson Correlation Coefficient	-0.190842681	2.04E-09	9.63E-09	***
Figure 2A	Source (Urine/Catheter)	Source (ENT/Sinus)	Pearson Correlation Coefficient	-0.240421006	3.11E-14	2.05E-13	***
Figure 2A	Source (ENT/Sinus)	Antipseudomonal	Pearson Correlation Coefficient	-0.018847236	0.557477812	0.674227092
Figure 2A	Source (ENT/Sinus)	Non-Antipseudomonal	Pearson Correlation Coefficient	-0.023738481	0.459990148	0.588902318
Figure 2A	Source (ENT/Sinus)	Mucoid	Pearson Correlation Coefficient	0.073066134	0.02279126	0.047861647	*
Figure 2A	Source (ENT/Sinus)	Metallic	Pearson Correlation Coefficient	-0.03015376	0.34792557	0.489004213
Figure 2A	Source (ENT/Sinus)	Hemolytic	Pearson Correlation Coefficient	-0.078773918	0.014075983	0.031568467	*
Figure 2A	Source (ENT/Sinus)	Pigment	Pearson Correlation Coefficient	0.027008124	0.400535073	0.537927918
Figure 2A	Source (ENT/Sinus)	Season (winter)	Pearson Correlation Coefficient	0.011758502	0.714405471	0.801105164
Figure 2A	Source (ENT/Sinus)	Season (spring)	Pearson Correlation Coefficient	-0.026226554	0.41431139	0.553213474
Figure 2A	Source (ENT/Sinus)	Season (summer)	Pearson Correlation Coefficient	0.052692217	0.100805606	0.172489592
Figure 2A	Source (ENT/Sinus)	Season (fall)	Pearson Correlation Coefficient	-0.037133067	0.247678284	0.373945644
Figure 2A	Source (ENT/Sinus)	Co-isolated organism	Pearson Correlation Coefficient	0.069202607	0.031066386	0.062402915
Figure 2A	Source (ENT/Sinus)	Source (Other)	Pearson Correlation Coefficient	-0.060513634	0.05943573	0.110723013
Figure 2A	Source (ENT/Sinus)	Source (Blood)	Pearson Correlation Coefficient	-0.069214847	0.031036562	0.062402915
Figure 2A	Source (ENT/Sinus)	Source (Skin/Wound)	Pearson Correlation Coefficient	-0.13821656	1.55E-05	5.49E-05	***
Figure 2A	Source (Skin/Wound)	Antipseudomonal	Pearson Correlation Coefficient	-0.107576541	7.86E-04	0.002270145	**
Figure 2A	Source (Skin/Wound)	Non-Antipseudomonal	Pearson Correlation Coefficient	-0.080384904	0.012221166	0.028230894	*
Figure 2A	Source (Skin/Wound)	Mucoid	Pearson Correlation Coefficient	-0.1419775	8.96E-06	3.28E-05	***
Figure 2A	Source (Skin/Wound)	Metallic	Pearson Correlation Coefficient	-0.01556935	0.627989214	0.721718947
Figure 2A	Source (Skin/Wound)	Hemolytic	Pearson Correlation Coefficient	0.135292708	2.34E-05	8.18E-05	***
Figure 2A	Source (Skin/Wound)	Pigment	Pearson Correlation Coefficient	0.084568094	0.008375497	0.020365683	*
Figure 2A	Source (Skin/Wound)	Season (winter)	Pearson Correlation Coefficient	0.001452815	0.963937779	0.977748916
Figure 2A	Source (Skin/Wound)	Season (spring)	Pearson Correlation Coefficient	-0.023662167	0.461434284	0.588902318
Figure 2A	Source (Skin/Wound)	Season (summer)	Pearson Correlation Coefficient	-0.014896242	0.642928817	0.731608654
Figure 2A	Source (Skin/Wound)	Season (fall)	Pearson Correlation Coefficient	0.033410786	0.298312686	0.433397677
Figure 2A	Source (Skin/Wound)	Co-isolated organism	Pearson Correlation Coefficient	0.022662525	0.480583108	0.603635257
Figure 2A	Source (Skin/Wound)	Source (Other)	Pearson Correlation Coefficient	-0.048034838	0.134720666	0.223888301
Figure 2A	Source (Skin/Wound)	Source (Blood)	Pearson Correlation Coefficient	-0.054941734	0.087059025	0.154105532
Figure 2A	Source (Blood)	Antipseudomonal	Pearson Correlation Coefficient	-0.00624319	0.845945247	0.90052236
Figure 2A	Source (Blood)	Non-Antipseudomonal	Pearson Correlation Coefficient	-8.65E-04	0.978514162	0.982768571
Figure 2A	Source (Blood)	Mucoid	Pearson Correlation Coefficient	-0.079934305	0.01271684	0.029085051	*
Figure 2A	Source (Blood)	Metallic	Pearson Correlation Coefficient	-0.010052608	0.754392758	0.825899181
Figure 2A	Source (Blood)	Hemolytic	Pearson Correlation Coefficient	0.07771565	0.015425486	0.034262376	*
Figure 2A	Source (Blood)	Pigment	Pearson Correlation Coefficient	0.083081891	0.009596243	0.022739796	*
Figure 2A	Source (Blood)	Season (winter)	Pearson Correlation Coefficient	-0.01050491	0.74372117	0.818093287
Figure 2A	Source (Blood)	Season (spring)	Pearson Correlation Coefficient	-0.021380169	0.505767436	0.628130525
Figure 2A	Source (Blood)	Season (summer)	Pearson Correlation Coefficient	-0.017760324	0.580429171	0.694710562
Figure 2A	Source (Blood)	Season (fall)	Pearson Correlation Coefficient	0.045509742	0.156473911	0.252493834
Figure 2A	Source (Blood)	Co-isolated organism	Pearson Correlation Coefficient	-0.042867289	0.181982714	0.284042874
Figure 2A	Source (Blood)	Source (Other)	Pearson Correlation Coefficient	-0.024054454	0.454037669	0.586664747
Figure 2A	Source (Other)	Antipseudomonal	Pearson Correlation Coefficient	-0.089675195	0.005167642	0.013412645	*
Figure 2A	Source (Other)	Non-Antipseudomonal	Pearson Correlation Coefficient	-0.005348246	0.867808693	0.911997235
Figure 2A	Source (Other)	Mucoid	Pearson Correlation Coefficient	-0.069885516	0.02943945	0.060181531
Figure 2A	Source (Other)	Metallic	Pearson Correlation Coefficient	0.029079857	0.365371132	0.502385306
Figure 2A	Source (Other)	Hemolytic	Pearson Correlation Coefficient	0.044576431	0.165154944	0.261306794
Figure 2A	Source (Other)	Pigment	Pearson Correlation Coefficient	0.068810446	0.032035031	0.063793898
Figure 2A	Source (Other)	Season (winter)	Pearson Correlation Coefficient	-0.019376261	0.546468722	0.669555287
Figure 2A	Source (Other)	Season (spring)	Pearson Correlation Coefficient	0.033717342	0.293898887	0.433397677
Figure 2A	Source (Other)	Season (summer)	Pearson Correlation Coefficient	-0.029936872	0.351405625	0.489004213
Figure 2A	Source (Other)	Season (fall)	Pearson Correlation Coefficient	0.01661019	0.605186201	0.705383369
Figure 2A	Source (Other)	Co-isolated organism	Pearson Correlation Coefficient	-0.003771387	0.906567855	0.943320606
Figure 2A	Antipseudomonal	Non-Antipseudomonal	Pearson Correlation Coefficient	0.493716494	0	0	***
Figure 2A	Antipseudomonal	Mucoid	Pearson Correlation Coefficient	0.206970933	7.43E-11	3.90E-10	***
Figure 2A	Antipseudomonal	Metallic	Pearson Correlation Coefficient	-0.123472738	1.15E-04	3.58E-04	***
Figure 2A	Antipseudomonal	Hemolytic	Pearson Correlation Coefficient	-0.17574283	3.54E-08	1.54E-07	***
Figure 2A	Antipseudomonal	Pigment	Pearson Correlation Coefficient	-0.126657963	7.57E-05	2.40E-04	***
Figure 2A	Antipseudomonal	Season (winter)	Pearson Correlation Coefficient	0.067026351	0.036774571	0.072606204
Figure 2A	Antipseudomonal	Season (spring)	Pearson Correlation Coefficient	-0.022719371	0.479482723	0.603635257
Figure 2A	Antipseudomonal	Season (summer)	Pearson Correlation Coefficient	-0.056987094	0.07591064	0.136994983
Figure 2A	Antipseudomonal	Season (fall)	Pearson Correlation Coefficient	0.008985269	0.779758452	0.845653532
Figure 2A	Antipseudomonal	Co-isolated organism	Pearson Correlation Coefficient	0.175329576	3.82E-08	1.63E-07	***
Figure 2A	Non-Antipseudomonal	Mucoid	Pearson Correlation Coefficient	0.097123198	0.002447883	0.006575129	**
Figure 2A	Non-Antipseudomonal	Metallic	Pearson Correlation Coefficient	-0.053351905	0.096606263	0.167567366
Figure 2A	Non-Antipseudomonal	Hemolytic	Pearson Correlation Coefficient	-0.104529662	0.001106371	0.003042519	**
Figure 2A	Non-Antipseudomonal	Pigment	Pearson Correlation Coefficient	-0.046148726	0.150732803	0.246388548
Figure 2A	Non-Antipseudomonal	Season (winter)	Pearson Correlation Coefficient	0.03341479	0.298254756	0.433397677
Figure 2A	Non-Antipseudomonal	Season (spring)	Pearson Correlation Coefficient	-0.024024415	0.454601687	0.586664747
Figure 2A	Non-Antipseudomonal	Season (summer)	Pearson Correlation Coefficient	-0.02856963	0.37384757	0.507992874
Figure 2A	Non-Antipseudomonal	Season (fall)	Pearson Correlation Coefficient	0.015859735	0.621590351	0.717936855
Figure 2A	Non-Antipseudomonal	Co-isolated organism	Pearson Correlation Coefficient	0.076716533	0.016802587	0.036965692	*
Figure 2A	Co-isolated organism	Mucoid	Pearson Correlation Coefficient	0.073289341	0.022377991	0.047424916	*
Figure 2A	Co-isolated organism	Metallic	Pearson Correlation Coefficient	-0.074606044	0.020070047	0.043737556	*
Figure 2A	Co-isolated organism	Hemolytic	Pearson Correlation Coefficient	-0.040751885	0.204528223	0.314973463
Figure 2A	Co-isolated organism	Pigment	Pearson Correlation Coefficient	-0.055856862	0.081917882	0.14669016
Figure 2A	Co-isolated organism	Season (winter)	Pearson Correlation Coefficient	-0.011801003	0.71341863	0.801105164
Figure 2A	Co-isolated organism	Season (spring)	Pearson Correlation Coefficient	-0.024237897	0.450601879	0.586664747
Figure 2A	Co-isolated organism	Season (summer)	Pearson Correlation Coefficient	-0.010875882	0.735004925	0.816279508
Figure 2A	Co-isolated organism	Season (fall)	Pearson Correlation Coefficient	0.042867146	0.181984179	0.284042874
Figure 2A	Mucoid	Metallic	Pearson Correlation Coefficient	-0.234764021	1.27E-13	7.69E-13	***
Figure 2A	Mucoid	Hemolytic	Pearson Correlation Coefficient	-0.429958252	0	0	***
Figure 2A	Mucoid	Pigment	Pearson Correlation Coefficient	-0.276344396	0	0	***
Figure 2A	Mucoid	Season (winter)	Pearson Correlation Coefficient	0.088389724	0.005848631	0.014846526	*
Figure 2A	Mucoid	Season (spring)	Pearson Correlation Coefficient	-0.024048027	0.454158323	0.586664747
Figure 2A	Mucoid	Season (summer)	Pearson Correlation Coefficient	-0.040419372	0.208249005	0.318579603
Figure 2A	Mucoid	Season (fall)	Pearson Correlation Coefficient	-0.025725253	0.42329301	0.559214486
Figure 2A	Metallic	Hemolytic	Pearson Correlation Coefficient	0.104968073	0.001053867	0.002933052	**
Figure 2A	Metallic	Pigment	Pearson Correlation Coefficient	0.121795579	1.42E-04	4.38E-04	***
Figure 2A	Metallic	Season (winter)	Pearson Correlation Coefficient	0.031127396	0.33257402	0.476467637
Figure 2A	Metallic	Season (spring)	Pearson Correlation Coefficient	-0.04606682	0.151459627	0.246388548
Figure 2A	Metallic	Season (summer)	Pearson Correlation Coefficient	0.010575874	0.742051249	0.818093287
Figure 2A	Metallic	Season (fall)	Pearson Correlation Coefficient	0.001091221	0.972909367	0.981406392
Figure 2A	Hemolytic	Pigment	Pearson Correlation Coefficient	0.247505103	5.11E-15	3.69E-14	***
Figure 2A	Hemolytic	Season (winter)	Pearson Correlation Coefficient	-0.167872923	1.43E-07	5.99E-07	***
Figure 2A	Hemolytic	Season (spring)	Pearson Correlation Coefficient	0.100399102	0.001733767	0.004711767	**
Figure 2A	Hemolytic	Season (summer)	Pearson Correlation Coefficient	-0.022136323	0.490833921	0.612879112
Figure 2A	Hemolytic	Season (fall)	Pearson Correlation Coefficient	0.092558386	0.003893255	0.010219794	*
Figure 2A	Pigment	Season (winter)	Pearson Correlation Coefficient	-0.066581767	0.038044435	0.074476817
Figure 2A	Pigment	Season (spring)	Pearson Correlation Coefficient	0.049467068	0.123464199	0.209707573
Figure 2A	Pigment	Season (summer)	Pearson Correlation Coefficient	-0.047159146	0.141983566	0.234272885
Figure 2A	Pigment	Season (fall)	Pearson Correlation Coefficient	0.063919919	0.046451058	0.089418287
Figure 2A	Season (winter)	Season (spring)	Pearson Correlation Coefficient	-0.300717305	0	0	***
Figure 2A	Season (winter)	Season (summer)	Pearson Correlation Coefficient	-0.329883613	0	0	***
Figure 2A	Season (winter)	Season (fall)	Pearson Correlation Coefficient	-0.384350408	0	0	***
Figure 2A	Season (spring)	Season (summer)	Pearson Correlation Coefficient	-0.284562678	0	0	***
Figure 2A	Season (spring)	Season (fall)	Pearson Correlation Coefficient	-0.331546573	0	0	***
Figure 2A	Season (summer)	Season (fall)	Pearson Correlation Coefficient	-0.363702984	0	0	***
Figure 2B CF	Piperacillin/Tazobactam	Tobramycin	(Observed Co-resistant - Expected Co-resistant)/Observed Co-resistant	5.115000304	0.010145853	0.01521878	*
Figure 2B CF	Meropenem	Tobramycin	(Observed Co-resistant - Expected Co-resistant)/Observed Co-resistant	8.91955783	9.01E-08	1.99E-07	***
Figure 2B CF	Meropenem	Piperacillin/Tazobactam	(Observed Co-resistant - Expected Co-resistant)/Observed Co-resistant	5.579646545	1.27E-23	1.33E-22	***
Figure 2B CF	Gentamicin	Tobramycin	(Observed Co-resistant - Expected Co-resistant)/Observed Co-resistant	17.31007231	1.37E-24	1.92E-23	***
Figure 2B CF	Gentamicin	Piperacillin/Tazobactam	(Observed Co-resistant - Expected Co-resistant)/Observed Co-resistant	5.112505404	2.17E-07	4.56E-07	***
Figure 2B CF	Gentamicin	Meropenem	(Observed Co-resistant - Expected Co-resistant)/Observed Co-resistant	6.535788119	8.79E-11	2.46E-10	***
Figure 2B CF	Ciprofloxacin	Tobramycin	(Observed Co-resistant - Expected Co-resistant)/Observed Co-resistant	4.159081168	0.08349151	0.103136572
Figure 2B CF	Ciprofloxacin	Piperacillin/Tazobactam	(Observed Co-resistant - Expected Co-resistant)/Observed Co-resistant	1.942213422	0.029891935	0.043291768	*
Figure 2B CF	Ciprofloxacin	Meropenem	(Observed Co-resistant - Expected Co-resistant)/Observed Co-resistant	1.65071996	0.425418591	0.435794654
Figure 2B CF	Ciprofloxacin	Gentamicin	(Observed Co-resistant - Expected Co-resistant)/Observed Co-resistant	2.755997723	0.285902597	0.300197727
Figure 2B CF	Cefepime	Tobramycin	(Observed Co-resistant - Expected Co-resistant)/Observed Co-resistant	7.570043923	9.62E-04	0.001682701	**
Figure 2B CF	Cefepime	Piperacillin/Tazobactam	(Observed Co-resistant - Expected Co-resistant)/Observed Co-resistant	5.255972473	9.95E-14	4.64E-13	***
Figure 2B CF	Cefepime	Meropenem	(Observed Co-resistant - Expected Co-resistant)/Observed Co-resistant	6.416020348	6.84E-16	3.59E-15	***
Figure 2B CF	Cefepime	Gentamicin	(Observed Co-resistant - Expected Co-resistant)/Observed Co-resistant	7.861617338	6.30E-13	2.65E-12	***
Figure 2B CF	Cefepime	Ciprofloxacin	(Observed Co-resistant - Expected Co-resistant)/Observed Co-resistant	2.830226927	0.006863784	0.011087651	*
Figure 2B CF	Amikacin	Tobramycin	(Observed Co-resistant - Expected Co-resistant)/Observed Co-resistant	19.66436315	1.13E-16	6.78E-16	***
Figure 2B CF	Amikacin	Piperacillin/Tazobactam	(Observed Co-resistant - Expected Co-resistant)/Observed Co-resistant	5.856636496	2.04E-06	4.09E-06	***
Figure 2B CF	Amikacin	Meropenem	(Observed Co-resistant - Expected Co-resistant)/Observed Co-resistant	8.144074003	1.64E-11	4.92E-11	***
Figure 2B CF	Amikacin	Gentamicin	(Observed Co-resistant - Expected Co-resistant)/Observed Co-resistant	16.83921414	1.32E-45	5.56E-44	***
Figure 2B CF	Amikacin	Ciprofloxacin	(Observed Co-resistant - Expected Co-resistant)/Observed Co-resistant	3.350638195	0.184493442	0.215242349
Figure 2B CF	Amikacin	Cefepime	(Observed Co-resistant - Expected Co-resistant)/Observed Co-resistant	9.650453136	9.85E-13	3.76E-12	***
Figure 2B Non-CF	Piperacillin/Tazobactam	Tobramycin	(Observed Co-resistant - Expected Co-resistant)/Observed Co-resistant	-0.662495232	0.280161485	0.300197727
Figure 2B Non-CF	Meropenem	Tobramycin	(Observed Co-resistant - Expected Co-resistant)/Observed Co-resistant	-0.39986735	0.036002137	0.048777089	*
Figure 2B Non-CF	Meropenem	Piperacillin/Tazobactam	(Observed Co-resistant - Expected Co-resistant)/Observed Co-resistant	0.861864049	4.80E-17	3.36E-16	***
Figure 2B Non-CF	Gentamicin	Tobramycin	(Observed Co-resistant - Expected Co-resistant)/Observed Co-resistant	0.873282276	2.43E-12	8.50E-12	***
Figure 2B Non-CF	Gentamicin	Piperacillin/Tazobactam	(Observed Co-resistant - Expected Co-resistant)/Observed Co-resistant	-0.423102316	0.003392156	0.005698821	**
Figure 2B Non-CF	Gentamicin	Meropenem	(Observed Co-resistant - Expected Co-resistant)/Observed Co-resistant	-0.468099486	0.009580315	0.014902712	*
Figure 2B Non-CF	Ciprofloxacin	Tobramycin	(Observed Co-resistant - Expected Co-resistant)/Observed Co-resistant	-0.323731119	0.051106622	0.065044792
Figure 2B Non-CF	Ciprofloxacin	Piperacillin/Tazobactam	(Observed Co-resistant - Expected Co-resistant)/Observed Co-resistant	0.604406993	6.31E-08	1.47E-07	***
Figure 2B Non-CF	Ciprofloxacin	Meropenem	(Observed Co-resistant - Expected Co-resistant)/Observed Co-resistant	0.975063422	5.55E-12	1.79E-11	***
Figure 2B Non-CF	Ciprofloxacin	Gentamicin	(Observed Co-resistant - Expected Co-resistant)/Observed Co-resistant	-0.143742243	2.22E-04	4.05E-04	***
Figure 2B Non-CF	Cefepime	Tobramycin	(Observed Co-resistant - Expected Co-resistant)/Observed Co-resistant	-0.750358044	0.460281395	0.460281395
Figure 2B Non-CF	Cefepime	Piperacillin/Tazobactam	(Observed Co-resistant - Expected Co-resistant)/Observed Co-resistant	1.528496462	8.71E-28	1.83E-26	***
Figure 2B Non-CF	Cefepime	Meropenem	(Observed Co-resistant - Expected Co-resistant)/Observed Co-resistant	0.458173546	3.92E-08	9.70E-08	***
Figure 2B Non-CF	Cefepime	Gentamicin	(Observed Co-resistant - Expected Co-resistant)/Observed Co-resistant	-0.525873804	0.035680107	0.048777089	*
Figure 2B Non-CF	Cefepime	Ciprofloxacin	(Observed Co-resistant - Expected Co-resistant)/Observed Co-resistant	0.551878728	2.42E-06	4.61E-06	***
Figure 2B Non-CF	Amikacin	Tobramycin	(Observed Co-resistant - Expected Co-resistant)/Observed Co-resistant	0.970000655	5.20E-10	1.37E-09	***
Figure 2B Non-CF	Amikacin	Piperacillin/Tazobactam	(Observed Co-resistant - Expected Co-resistant)/Observed Co-resistant	-0.730363039	0.233551473	0.265112483
Figure 2B Non-CF	Amikacin	Meropenem	(Observed Co-resistant - Expected Co-resistant)/Observed Co-resistant	-0.680364132	0.128686117	0.15442334
Figure 2B Non-CF	Amikacin	Gentamicin	(Observed Co-resistant - Expected Co-resistant)/Observed Co-resistant	0.496589645	1.46E-17	1.23E-16	***
Figure 2B Non-CF	Amikacin	Ciprofloxacin	(Observed Co-resistant - Expected Co-resistant)/Observed Co-resistant	-0.519751084	0.048682554	0.063895852
Figure 2B Non-CF	Amikacin	Cefepime	(Observed Co-resistant - Expected Co-resistant)/Observed Co-resistant	-0.734077047	0.24799152	0.27409589
Figure 2C	Tobramycin	Age	Adjusted Odds Ratio	8.908359609	0.081593988	0.198156827
Figure 2C	Tobramycin	Sex (Female)	Adjusted Odds Ratio	2.722247682	0.005713867	0.034188096	*
Figure 2C	Tobramycin	Cystic Fibrosis	Adjusted Odds Ratio	6.107317451	0.010496008	0.046260184	*
Figure 2C	Tobramycin	Diabetes	Adjusted Odds Ratio	1.317735141	0.424204904	0.638992197
Figure 2C	Tobramycin	Repeat Patient	Adjusted Odds Ratio	1.191124409	0.639817562	0.769073635
Figure 2C	Tobramycin	Source (Lung/Trachea)	Adjusted Odds Ratio	1.747635322	0.188476313	0.373811355
Figure 2C	Tobramycin	Source (Urine/Catheter)	Adjusted Odds Ratio	0.295538074	0.280269207	0.503576162
Figure 2C	Tobramycin	Antipseudomonal	Adjusted Odds Ratio	1.442136404	0.55494204	0.732772203
Figure 2C	Tobramycin	Non-Antipseudomonal	Adjusted Odds Ratio	2.384660664	0.104337428	0.240104435
Figure 2C	Tobramycin	Co-isolated organsim	Adjusted Odds Ratio	1.962836338	0.045236801	0.128170936
Figure 2C	Tobramycin	Mucoid	Adjusted Odds Ratio	0.356808526	0.011406897	0.048479311	*
Figure 2C	Tobramycin	Metallic	Adjusted Odds Ratio	0.729731958	0.560355214	0.732772203
Figure 2C	Tobramycin	Hemolytic	Adjusted Odds Ratio	0.439083511	0.02444194	0.08079419
Figure 2C	Tobramycin	Pigment	Adjusted Odds Ratio	0.491905751	0.040146985	0.11943728
Figure 2C	Tobramycin	Season (winter)	Adjusted Odds Ratio	1.350852871	0.477037064	0.675802507
Figure 2C	Tobramycin	Season (spring)	Adjusted Odds Ratio	0.491604606	0.255300447	0.474699268
Figure 2C	Tobramycin	Season (summer)	Adjusted Odds Ratio	1.332351163	0.522883072	0.715207881
Figure 2C	Piperacillin/Tazobactam	Age	Adjusted Odds Ratio	4.635303305	0.005378714	0.034188096	*
Figure 2C	Piperacillin/Tazobactam	Sex (Female)	Adjusted Odds Ratio	0.577257718	0.00263108	0.02609154	*
Figure 2C	Piperacillin/Tazobactam	Cystic Fibrosis	Adjusted Odds Ratio	3.368698414	1.18E-04	0.002340658	**
Figure 2C	Piperacillin/Tazobactam	Diabetes	Adjusted Odds Ratio	1.293501822	0.17947954	0.3662459
Figure 2C	Piperacillin/Tazobactam	Repeat Patient	Adjusted Odds Ratio	1.401561462	0.104919585	0.240104435
Figure 2C	Piperacillin/Tazobactam	Source (Lung/Trachea)	Adjusted Odds Ratio	1.276957848	0.283526074	0.503576162
Figure 2C	Piperacillin/Tazobactam	Source (Urine/Catheter)	Adjusted Odds Ratio	1.219965705	0.489245211	0.684943295
Figure 2C	Piperacillin/Tazobactam	Antipseudomonal	Adjusted Odds Ratio	2.133363006	0.003058437	0.027996465	*
Figure 2C	Piperacillin/Tazobactam	Non-Antipseudomonal	Adjusted Odds Ratio	0.890590338	0.599146707	0.758494235
Figure 2C	Piperacillin/Tazobactam	Co-isolated organsim	Adjusted Odds Ratio	0.629789083	0.021234469	0.074320643
Figure 2C	Piperacillin/Tazobactam	Mucoid	Adjusted Odds Ratio	0.555013421	0.023183535	0.07882402
Figure 2C	Piperacillin/Tazobactam	Metallic	Adjusted Odds Ratio	1.70683857	0.015172002	0.056420883
Figure 2C	Piperacillin/Tazobactam	Hemolytic	Adjusted Odds Ratio	0.556204529	0.00467728	0.032740958	*
Figure 2C	Piperacillin/Tazobactam	Pigment	Adjusted Odds Ratio	0.735360155	0.136311469	0.300390089
Figure 2C	Piperacillin/Tazobactam	Season (winter)	Adjusted Odds Ratio	1.236268543	0.374707022	0.58671231
Figure 2C	Piperacillin/Tazobactam	Season (spring)	Adjusted Odds Ratio	1.282417937	0.349092161	0.569068043
Figure 2C	Piperacillin/Tazobactam	Season (summer)	Adjusted Odds Ratio	1.159211371	0.555425563	0.732772203
Figure 2C	Meropenem	Age	Adjusted Odds Ratio	1.403976444	0.566632365	0.732926646
Figure 2C	Meropenem	Sex (Female)	Adjusted Odds Ratio	0.623973862	0.017679717	0.063754132
Figure 2C	Meropenem	Cystic Fibrosis	Adjusted Odds Ratio	2.562059464	0.00606376	0.034188096	*
Figure 2C	Meropenem	Diabetes	Adjusted Odds Ratio	2.142415639	1.81E-04	0.003074949	**
Figure 2C	Meropenem	Repeat Patient	Adjusted Odds Ratio	1.209446142	0.392450555	0.606514495
Figure 2C	Meropenem	Source (Lung/Trachea)	Adjusted Odds Ratio	1.276252715	0.341552603	0.564510552
Figure 2C	Meropenem	Source (Urine/Catheter)	Adjusted Odds Ratio	2.542129845	0.003988132	0.030683753	*
Figure 2C	Meropenem	Antipseudomonal	Adjusted Odds Ratio	3.396251306	3.93E-05	0.001443199	**
Figure 2C	Meropenem	Non-Antipseudomonal	Adjusted Odds Ratio	1.075106966	0.770306734	0.869941633
Figure 2C	Meropenem	Co-isolated organsim	Adjusted Odds Ratio	0.856805895	0.458538545	0.673323361
Figure 2C	Meropenem	Mucoid	Adjusted Odds Ratio	0.612248142	0.073560139	0.186248011
Figure 2C	Meropenem	Metallic	Adjusted Odds Ratio	1.472633425	0.113970739	0.255896564
Figure 2C	Meropenem	Hemolytic	Adjusted Odds Ratio	0.543769067	0.00637495	0.034188096	*
Figure 2C	Meropenem	Pigment	Adjusted Odds Ratio	0.730553917	0.155250706	0.324119895
Figure 2C	Meropenem	Season (winter)	Adjusted Odds Ratio	1.388718167	0.204100515	0.391741311
Figure 2C	Meropenem	Season (spring)	Adjusted Odds Ratio	0.918772442	0.781377066	0.869941633
Figure 2C	Meropenem	Season (summer)	Adjusted Odds Ratio	1.543901332	0.101007522	0.240104435
Figure 2C	Gentamicin	Age	Adjusted Odds Ratio	2.998939881	0.139063298	0.300882409
Figure 2C	Gentamicin	Sex (Female)	Adjusted Odds Ratio	0.819638073	0.358486667	0.576485315
Figure 2C	Gentamicin	Cystic Fibrosis	Adjusted Odds Ratio	9.508050142	4.98E-08	5.93E-06	***
Figure 2C	Gentamicin	Diabetes	Adjusted Odds Ratio	1.182854709	0.463970719	0.673323361
Figure 2C	Gentamicin	Repeat Patient	Adjusted Odds Ratio	1.298407593	0.291178287	0.509562003
Figure 2C	Gentamicin	Source (Lung/Trachea)	Adjusted Odds Ratio	1.848649903	0.0262686	0.082262194
Figure 2C	Gentamicin	Source (Urine/Catheter)	Adjusted Odds Ratio	1.200604964	0.695509884	0.811428198
Figure 2C	Gentamicin	Antipseudomonal	Adjusted Odds Ratio	1.399489338	0.316671756	0.546144043
Figure 2C	Gentamicin	Non-Antipseudomonal	Adjusted Odds Ratio	1.142300468	0.626338238	0.769073635
Figure 2C	Gentamicin	Co-isolated organsim	Adjusted Odds Ratio	1.107065844	0.647642684	0.770694794
Figure 2C	Gentamicin	Mucoid	Adjusted Odds Ratio	0.503811623	0.012735139	0.05051605
Figure 2C	Gentamicin	Metallic	Adjusted Odds Ratio	1.048901381	0.877023116	0.935217105
Figure 2C	Gentamicin	Hemolytic	Adjusted Odds Ratio	0.826487425	0.43818877	0.651805795
Figure 2C	Gentamicin	Pigment	Adjusted Odds Ratio	0.542203505	0.007841023	0.038878406	*
Figure 2C	Gentamicin	Season (winter)	Adjusted Odds Ratio	1.056213901	0.846891718	0.924588206
Figure 2C	Gentamicin	Season (spring)	Adjusted Odds Ratio	0.973711711	0.934005396	0.9499713
Figure 2C	Gentamicin	Season (summer)	Adjusted Odds Ratio	0.991751186	0.977788747	0.986075092
Figure 2C	Ciprofloxacin	Age	Adjusted Odds Ratio	0.702248796	0.518740013	0.715207881
Figure 2C	Ciprofloxacin	Sex (Female)	Adjusted Odds Ratio	1.156383503	0.471108847	0.675445214
Figure 2C	Ciprofloxacin	Cystic Fibrosis	Adjusted Odds Ratio	1.174872932	0.637329663	0.769073635
Figure 2C	Ciprofloxacin	Diabetes	Adjusted Odds Ratio	1.370836678	0.143018741	0.303914825
Figure 2C	Ciprofloxacin	Repeat Patient	Adjusted Odds Ratio	2.468389784	9.71E-05	0.002311115	**
Figure 2C	Ciprofloxacin	Source (Lung/Trachea)	Adjusted Odds Ratio	1.271650232	0.368212389	0.584230323
Figure 2C	Ciprofloxacin	Source (Urine/Catheter)	Adjusted Odds Ratio	3.005976067	4.71E-04	0.007007838	**
Figure 2C	Ciprofloxacin	Antipseudomonal	Adjusted Odds Ratio	2.459847983	0.001731333	0.022892069	*
Figure 2C	Ciprofloxacin	Non-Antipseudomonal	Adjusted Odds Ratio	1.09999441	0.702464002	0.811584624
Figure 2C	Ciprofloxacin	Co-isolated organsim	Adjusted Odds Ratio	1.020143782	0.926289303	0.9499713
Figure 2C	Ciprofloxacin	Mucoid	Adjusted Odds Ratio	0.435097844	0.006607783	0.034188096	*
Figure 2C	Ciprofloxacin	Metallic	Adjusted Odds Ratio	1.221581079	0.41172256	0.628140828
Figure 2C	Ciprofloxacin	Hemolytic	Adjusted Odds Ratio	0.513353543	0.004125547	0.030683753	*
Figure 2C	Ciprofloxacin	Pigment	Adjusted Odds Ratio	0.90973771	0.688346788	0.811022453
Figure 2C	Ciprofloxacin	Season (winter)	Adjusted Odds Ratio	1.036608791	0.896859989	0.936195953
Figure 2C	Ciprofloxacin	Season (spring)	Adjusted Odds Ratio	2.029509815	0.012470255	0.05051605
Figure 2C	Ciprofloxacin	Season (summer)	Adjusted Odds Ratio	1.391391008	0.236476156	0.446677184
Figure 2C	Cefepime	Age	Adjusted Odds Ratio	9.821495303	0.002145611	0.024572344	*
Figure 2C	Cefepime	Sex (Female)	Adjusted Odds Ratio	0.505057176	0.002271393	0.024572344	*
Figure 2C	Cefepime	Cystic Fibrosis	Adjusted Odds Ratio	2.623193245	0.013441375	0.051597537
Figure 2C	Cefepime	Diabetes	Adjusted Odds Ratio	1.810712255	0.008388666	0.039930051	*
Figure 2C	Cefepime	Repeat Patient	Adjusted Odds Ratio	1.556058147	0.070475425	0.185179628
Figure 2C	Cefepime	Source (Lung/Trachea)	Adjusted Odds Ratio	1.290102582	0.337744696	0.564510552
Figure 2C	Cefepime	Source (Urine/Catheter)	Adjusted Odds Ratio	0.587085924	0.181584102	0.3662459
Figure 2C	Cefepime	Antipseudomonal	Adjusted Odds Ratio	4.189570287	4.85E-05	0.001443199	**
Figure 2C	Cefepime	Non-Antipseudomonal	Adjusted Odds Ratio	1.147824041	0.626486031	0.769073635
Figure 2C	Cefepime	Co-isolated organsim	Adjusted Odds Ratio	0.61969143	0.045089578	0.128170936
Figure 2C	Cefepime	Mucoid	Adjusted Odds Ratio	0.598226572	0.07856568	0.194777415
Figure 2C	Cefepime	Metallic	Adjusted Odds Ratio	0.737596263	0.323030677	0.54915215
Figure 2C	Cefepime	Hemolytic	Adjusted Odds Ratio	0.482679742	0.003464199	0.029445689	*
Figure 2C	Cefepime	Pigment	Adjusted Odds Ratio	0.764812689	0.273952546	0.501543891
Figure 2C	Cefepime	Season (winter)	Adjusted Odds Ratio	1.0827084	0.782216427	0.869941633
Figure 2C	Cefepime	Season (spring)	Adjusted Odds Ratio	1.792050019	0.061089596	0.16860517
Figure 2C	Cefepime	Season (summer)	Adjusted Odds Ratio	0.997822813	0.994442641	0.994442641
Figure 2C	Amikacin	Age	Adjusted Odds Ratio	5.716561145	0.071582041	0.185179628
Figure 2C	Amikacin	Sex (Female)	Adjusted Odds Ratio	0.856946805	0.543468971	0.732772203
Figure 2C	Amikacin	Cystic Fibrosis	Adjusted Odds Ratio	10.67685931	7.95E-06	4.73E-04	***
Figure 2C	Amikacin	Diabetes	Adjusted Odds Ratio	1.024232224	0.92899574	0.9499713
Figure 2C	Amikacin	Repeat Patient	Adjusted Odds Ratio	1.722735716	0.062341407	0.16860517
Figure 2C	Amikacin	Source (Lung/Trachea)	Adjusted Odds Ratio	2.492177707	0.008868671	0.040591224	*
Figure 2C	Amikacin	Source (Urine/Catheter)	Adjusted Odds Ratio	0.896589112	0.880204334	0.935217105
Figure 2C	Amikacin	Antipseudomonal	Adjusted Odds Ratio	1.759960414	0.201355572	0.391741311
Figure 2C	Amikacin	Non-Antipseudomonal	Adjusted Odds Ratio	0.904363238	0.758703764	0.868132191
Figure 2C	Amikacin	Co-isolated organsim	Adjusted Odds Ratio	0.943468721	0.823409383	0.907275153
Figure 2C	Amikacin	Mucoid	Adjusted Odds Ratio	0.523189273	0.033882652	0.103385529
Figure 2C	Amikacin	Metallic	Adjusted Odds Ratio	0.82613816	0.6332397	0.769073635
Figure 2C	Amikacin	Hemolytic	Adjusted Odds Ratio	0.531801415	0.025336257	0.081486882
Figure 2C	Amikacin	Pigment	Adjusted Odds Ratio	0.485410772	0.006055705	0.034188096	*
Figure 2C	Amikacin	Season (winter)	Adjusted Odds Ratio	0.954720003	0.889879658	0.936195953
Figure 2C	Amikacin	Season (spring)	Adjusted Odds Ratio	1.067330797	0.866985306	0.935217105
Figure 2C	Amikacin	Season (summer)	Adjusted Odds Ratio	1.210154816	0.58036532	0.74261799
Figure 4A	CF Lung/Trachea	Non-CF Lung/Trachea	Wilcoxon Rank Sum Test	NA	6.42E-18	1.93E-17	***
Figure 4A	CF Lung/Trachea	Skin/Wound	Wilcoxon Rank Sum Test	NA	3.61E-14	7.21E-14	***
Figure 4A	CF Lung/Trachea	Urine/Catheter	Wilcoxon Rank Sum Test	NA	1.51E-30	9.06E-30	***
Figure 4A	Non-CF Lung/Trachea	Skin/Wound	Wilcoxon Rank Sum Test	NA	0.221175096	0.265410115
Figure 4A	Non-CF Lung/Trachea	Urine/Catheter	Wilcoxon Rank Sum Test	NA	0.013651163	0.020476745	*
Figure 4A	Skin/Wound	Urine/Catheter	Wilcoxon Rank Sum Test	NA	0.632183023	0.632183023
Figure S2A	Skin/Wound	Urine/Catheter	Wilcoxon Rank Sum Test	NA	1.12E-121	1.12E-121	***
Figure S2A	Lung/Trachea	Skin/Wound	Wilcoxon Rank Sum Test	NA	0	0	***
Figure S2A	Lung/Trachea	Urine/Catheter	Wilcoxon Rank Sum Test	NA	0	0	***
Figure S2B	Cystic Fibrosis	No Cystic Fibrosis	Wilcoxon Rank Sum Test	NA	0	NA	***
