# Supplementary material for: Multidimensional Clinical Surveillance of Pseudomonas aeruginosa Reveals Complex Relationships between Isolate Source, Morphology, and Antimicrobial Resistance
Source: mSphere. 2021 Jul 14;6(4):e00393-21. doi: 10.1128/mSphere.00393-21 (PMC8386403; doi:10.1128/mSphere.00393-21)
Supplement: DATA SET S2 [file msphere.00393-21-sd002.csv]

Isolate	PatientIndex	RepeatPatient	Season	RankedDate	Age	Sex	CysticFibrosis	Diabetes	IsolationSite	Mucoidy	Metallic	Hemolysis	Pigment	ColorNote	SusceptibilityMethod	Amikacin	Aztreonam	Cefepime	Ceftazidime	Ceftazidime/Avibactam	Ceftolozane/Tazobactam	Ciprofloxacin	Gentamicin	Meropenem	Piperacillin/Tazobactam	Tobramycin	amikacin	amoxicillin	amoxicillin_clavulanicacid	ampicillin	ampicillin_sulbactam	azithromycin	aztreonam	cefadroxil	cefazolin	cefdinir	cefepime	ceftazidime	ceftazidime_avibactam	ceftolozane_tazobactam	ceftriaxone	cefuroxime	cephalexin	ciprofloxacin	clarithromycin	clindamycin	colistin	dapsone	daptomycin
UVA10036	P258	Yes	winter	6	68	Male	nocf	nodb	Lung/Trachea	Mucoid	Non-Metallic	Non-Hemolytic	Green	NA	Sensititer	S	S	S	NA	NA	NA	S	S	S	S	S	rx absent	rx absent	rx absent	rx absent	rx absent	rx absent	rx absent	rx absent	rx absent	rx absent	rx absent	rx absent	rx absent	rx absent	rx absent	rx absent	rx absent	rx absent	rx absent	rx absent	rx absent	rx absent	rx absent
UVA10098	P251	Yes	fall	4	28	Male	nocf	nodb	Other	Non-Mucoid	Non-Metallic	Hemolytic	Green	NA	Sensititer	S	S	S	NA	NA	NA	S	S	S	S	S	rx absent	rx absent	rx absent	rx absent	rx absent	rx absent	rx absent	rx absent	rx absent	rx absent	rx absent	rx absent	rx absent	rx absent	rx absent	rx absent	rx absent	rx absent	rx absent	rx absent	rx absent	rx absent	rx absent
UVA10338	P385	No	fall	1	55	Male	nocf	db	Skin/Wound	Non-Mucoid	Non-Metallic	Hemolytic	Green	NA	Sensititer	S	S	S	NA	NA	NA	S	S	S	S	S	rx absent	rx present	rx absent	rx absent	rx absent	rx absent	rx absent	rx absent	rx absent	rx absent	rx absent	rx absent	rx absent	rx absent	rx absent	rx absent	rx absent	rx absent	rx absent	rx absent	rx absent	rx absent	rx absent
UVA10439	P133	Yes	winter	2	14	Female	cf	nodb	Lung/Trachea	Non-Mucoid	Non-Metallic	Hemolytic	Green	NA	Sensititer	S	S	S	NA	NA	NA	S	S	S	S	S	rx absent	rx absent	rx absent	rx absent	rx absent	rx present	rx present	rx absent	rx absent	rx absent	rx absent	rx absent	rx absent	rx absent	rx absent	rx absent	rx absent	rx absent	rx absent	rx absent	rx absent	rx absent	rx absent
UVA10470	P24	No	spring	1	15	Female	nocf	nodb	Urine/Catheter	Non-Mucoid	Non-Metallic	Non-Hemolytic	Green	NA	Sensititer	S	S	S	NA	NA	NA	S	S	S	S	S	rx absent	rx absent	rx absent	rx absent	rx absent	rx absent	rx absent	rx absent	rx absent	rx absent	rx absent	rx absent	rx absent	rx absent	rx absent	rx absent	rx absent	rx absent	rx absent	rx absent	rx absent	rx absent	rx absent
UVA10545	P233	Yes	fall	3	42	Male	cf	db	Lung/Trachea	Non-Mucoid	Non-Metallic	Hemolytic	None	NA	Sensititer	R	S	S	NA	NA	NA	S	R	S	S	I	rx present	rx absent	rx absent	rx absent	rx absent	rx absent	rx absent	rx absent	rx absent	rx absent	rx absent	rx absent	rx absent	rx absent	rx absent	rx absent	rx absent	rx absent	rx present	rx absent	rx absent	rx absent	rx absent
UVA10549	P510	No	winter	1	1.666666667	Female	nocf	nodb	ENT/Sinus	Non-Mucoid	Non-Metallic	Non-Hemolytic	Green	NA	Sensititer	S	S	S	NA	NA	NA	S	S	S	S	S	rx absent	rx absent	rx absent	rx absent	rx absent	rx absent	rx absent	rx absent	rx absent	rx absent	rx absent	rx absent	rx absent	rx absent	rx absent	rx absent	rx absent	rx absent	rx absent	rx absent	rx absent	rx absent	rx absent
UVA10556	P85	No	spring	1	29	Female	nocf	nodb	Urine/Catheter	Non-Mucoid	Non-Metallic	Hemolytic	Blue	NA	Vitek	S	NA	S	NA	NA	NA	S	S	S	S	S	rx absent	rx absent	rx absent	rx absent	rx absent	rx absent	rx absent	rx absent	rx absent	rx absent	rx absent	rx absent	rx absent	rx absent	rx absent	rx absent	rx absent	rx absent	rx absent	rx absent	rx absent	rx absent	rx absent
UVA10601	P49	Yes	spring	2	66	Male	nocf	nodb	Skin/Wound	Non-Mucoid	Metallic	Hemolytic	Mixed	blue/green	Sensititer	S	S	S	NA	NA	NA	S	S	S	S	S	rx absent	rx absent	rx absent	rx absent	rx absent	rx absent	rx absent	rx present	rx absent	rx absent	rx absent	rx absent	rx absent	rx absent	rx absent	rx absent	rx absent	rx absent	rx absent	rx absent	rx absent	rx absent	rx absent
UVA10627	P348	No	spring	1	24	Female	cf	db	ENT/Sinus	Non-Mucoid	Non-Metallic	Hemolytic	Green	NA	Sensititer	S	S	S	NA	NA	NA	S	S	S	S	S	rx absent	rx absent	rx absent	rx absent	rx absent	rx present	rx present	rx absent	rx absent	rx absent	rx absent	rx absent	rx absent	rx absent	rx absent	rx absent	rx absent	rx present	rx absent	rx absent	rx absent	rx absent	rx absent
UVA10691	P228	No	summer	1	77	Male	nocf	db	Urine/Catheter	Non-Mucoid	Non-Metallic	Hemolytic	Green	NA	Vitek	S	NA	S	NA	NA	NA	S	S	S	S	S	rx absent	rx absent	rx absent	rx absent	rx absent	rx absent	rx absent	rx absent	rx absent	rx absent	rx absent	rx absent	rx absent	rx absent	rx absent	rx absent	rx absent	rx absent	rx absent	rx absent	rx absent	rx absent	rx absent
UVA10785	P55	No	fall	1	76	Female	nocf	nodb	Urine/Catheter	Non-Mucoid	Non-Metallic	Hemolytic	Green	NA	Vitek	S	NA	S	NA	NA	NA	S	S	S	S	S	rx absent	rx absent	rx absent	rx absent	rx absent	rx absent	rx absent	rx absent	rx absent	rx absent	rx absent	rx absent	rx absent	rx absent	rx absent	rx absent	rx absent	rx absent	rx absent	rx absent	rx absent	rx absent	rx absent
UVA11002	P342	No	fall	1	60	Female	nocf	nodb	Lung/Trachea	Non-Mucoid	Non-Metallic	Hemolytic	None	NA	Sensititer	S	I	S	NA	NA	NA	S	S	S	S	S	rx absent	rx absent	rx absent	rx absent	rx absent	rx absent	rx absent	rx absent	rx absent	rx absent	rx present	rx absent	rx absent	rx absent	rx absent	rx absent	rx absent	rx absent	rx absent	rx absent	rx absent	rx absent	rx absent
UVA11021	P123	No	summer	1	75	Male	nocf	nodb	Urine/Catheter	Non-Mucoid	Metallic	Non-Hemolytic	Mixed	green/blue	Vitek	S	NA	S	NA	NA	NA	S	S	S	S	S	rx absent	rx absent	rx absent	rx absent	rx absent	rx absent	rx absent	rx absent	rx absent	rx absent	rx absent	rx absent	rx absent	rx absent	rx absent	rx absent	rx absent	rx absent	rx absent	rx absent	rx absent	rx absent	rx absent
UVA11164	P118	No	spring	1	59	Female	nocf	nodb	Skin/Wound	Non-Mucoid	Non-Metallic	Hemolytic	Green	NA	Sensititer	S	S	S	NA	NA	NA	S	S	S	S	S	rx absent	rx absent	rx absent	rx absent	rx absent	rx absent	rx absent	rx absent	rx present	rx absent	rx absent	rx absent	rx absent	rx absent	rx absent	rx absent	rx absent	rx absent	rx absent	rx absent	rx absent	rx absent	rx absent
UVA11210	P551	No	winter	1	66	Male	nocf	nodb	Lung/Trachea	Non-Mucoid	Metallic	Hemolytic	Mixed	green/blue	Sensititer	S	S	S	NA	NA	NA	S	S	S	S	S	rx absent	rx absent	rx absent	rx absent	rx absent	rx absent	rx absent	rx absent	rx absent	rx absent	rx absent	rx absent	rx absent	rx absent	rx absent	rx absent	rx absent	rx absent	rx absent	rx absent	rx absent	rx absent	rx absent
UVA11294	P556	No	winter	1	49	Female	cf	nodb	Lung/Trachea	Non-Mucoid	Non-Metallic	Hemolytic	None	NA	Sensititer	S	S	S	NA	NA	NA	S	S	S	S	S	rx absent	rx absent	rx absent	rx absent	rx absent	rx absent	rx absent	rx absent	rx absent	rx absent	rx absent	rx absent	rx absent	rx absent	rx absent	rx absent	rx absent	rx absent	rx absent	rx absent	rx present	rx absent	rx absent
UVA11307	P388	No	fall	1	38	Male	nocf	db	Skin/Wound	Non-Mucoid	Metallic	Hemolytic	Green	NA	Sensititer	S	S	S	NA	NA	NA	S	S	S	S	S	rx absent	rx absent	rx absent	rx absent	rx absent	rx absent	rx absent	rx absent	rx absent	rx absent	rx absent	rx absent	rx absent	rx absent	rx absent	rx absent	rx absent	rx absent	rx absent	rx absent	rx absent	rx absent	rx absent
UVA11320	P346	No	summer	1	4	Female	nocf	nodb	ENT/Sinus	Non-Mucoid	Metallic	Hemolytic	Green	NA	Sensititer	S	S	S	NA	NA	NA	S	S	S	S	S	rx absent	rx present	rx absent	rx absent	rx absent	rx absent	rx absent	rx absent	rx absent	rx absent	rx absent	rx absent	rx absent	rx absent	rx absent	rx absent	rx absent	rx absent	rx absent	rx absent	rx absent	rx absent	rx absent
UVA11432	P226	Yes	summer	2	14	Female	cf	nodb	ENT/Sinus	Non-Mucoid	Non-Metallic	Hemolytic	None	NA	Sensititer	S	R	S	NA	NA	NA	S	R	I	I	R	rx absent	rx absent	rx absent	rx absent	rx absent	rx present	rx present	rx absent	rx absent	rx absent	rx absent	rx present	rx absent	rx absent	rx absent	rx absent	rx absent	rx present	rx absent	rx absent	rx absent	rx absent	rx absent
UVA11523	P367	No	spring	1	49	Female	nocf	nodb	ENT/Sinus	Mucoid	Non-Metallic	Hemolytic	Blue	NA	Sensititer	S	S	S	NA	NA	NA	S	S	S	S	S	rx absent	rx absent	rx absent	rx absent	rx absent	rx absent	rx absent	rx absent	rx absent	rx absent	rx absent	rx absent	rx absent	rx absent	rx absent	rx absent	rx absent	rx absent	rx absent	rx absent	rx absent	rx absent	rx absent
UVA11529	P151	Yes	fall	2	64	Female	nocf	nodb	Urine/Catheter	Non-Mucoid	Metallic	Hemolytic	Mixed	blue/green	Vitek	S	NA	S	NA	NA	NA	S	S	I	S	S	rx absent	rx absent	rx absent	rx absent	rx absent	rx absent	rx absent	rx absent	rx absent	rx absent	rx present	rx absent	rx absent	rx absent	rx absent	rx absent	rx absent	rx present	rx absent	rx absent	rx absent	rx absent	rx absent
UVA11681	P59	No	spring	1	4	Male	nocf	nodb	Lung/Trachea	Non-Mucoid	Metallic	Hemolytic	Red	weak blue	Sensititer	S	S	S	NA	NA	NA	S	S	S	S	S	rx absent	rx absent	rx absent	rx absent	rx present	rx absent	rx absent	rx absent	rx absent	rx absent	rx absent	rx absent	rx absent	rx absent	rx absent	rx absent	rx absent	rx absent	rx absent	rx absent	rx absent	rx absent	rx absent
UVA11701	P280	No	summer	1	70	Male	nocf	nodb	Urine/Catheter	Non-Mucoid	Metallic	Hemolytic	Mixed	blue/green	Sensititer	S	S	S	NA	NA	NA	S	S	S	S	S	rx absent	rx absent	rx absent	rx absent	rx absent	rx absent	rx present	rx absent	rx absent	rx absent	rx absent	rx absent	rx absent	rx absent	rx absent	rx absent	rx absent	rx absent	rx absent	rx absent	rx absent	rx absent	rx absent
UVA11718	P379	No	spring	1	81	Female	nocf	nodb	Urine/Catheter	Non-Mucoid	Non-Metallic	Non-Hemolytic	None	NA	Vitek	S	NA	S	NA	NA	NA	S	S	S	S	S	rx absent	rx absent	rx absent	rx absent	rx absent	rx absent	rx absent	rx absent	rx absent	rx absent	rx absent	rx absent	rx absent	rx absent	rx absent	rx absent	rx absent	rx absent	rx absent	rx absent	rx absent	rx absent	rx absent
UVA11719	P141	Yes	winter	3	46	Female	cf	db	Lung/Trachea	Mucoid	Non-Metallic	Hemolytic	Green	NA	Sensititer	S	R	I	NA	NA	NA	I	S	R	R	S	rx absent	rx absent	rx absent	rx absent	rx absent	rx present	rx present	rx absent	rx absent	rx absent	rx absent	rx absent	rx absent	rx absent	rx absent	rx absent	rx absent	rx present	rx absent	rx absent	rx absent	rx absent	rx absent
UVA11738	P253	No	summer	1	62	Male	nocf	db	Lung/Trachea	Non-Mucoid	Metallic	Hemolytic	Mixed	blue/green	Sensititer	S	S	S	NA	NA	NA	S	S	S	S	S	rx absent	rx absent	rx absent	rx absent	rx absent	rx absent	rx absent	rx absent	rx absent	rx absent	rx absent	rx absent	rx absent	rx absent	rx absent	rx absent	rx absent	rx absent	rx absent	rx absent	rx absent	rx absent	rx absent
UVA11840	P152	Yes	winter	3	53	Male	cf	nodb	ENT/Sinus	Mucoid	Non-Metallic	Hemolytic	None	NA	Sensititer	S	S	S	NA	NA	NA	S	S	S	S	S	rx absent	rx absent	rx absent	rx absent	rx absent	rx absent	rx absent	rx absent	rx absent	rx absent	rx absent	rx absent	rx absent	rx absent	rx absent	rx absent	rx absent	rx absent	rx absent	rx absent	rx absent	rx absent	rx absent
UVA11871	P328	Yes	winter	6	23	Male	cf	nodb	ENT/Sinus	Non-Mucoid	Non-Metallic	Non-Hemolytic	Mixed	blue/green	Sensititer	S	R	I	NA	NA	NA	I	S	S	R	S	rx absent	rx absent	rx absent	rx absent	rx absent	rx present	rx present	rx absent	rx absent	rx absent	rx absent	rx absent	rx absent	rx absent	rx absent	rx absent	rx absent	rx absent	rx absent	rx absent	rx present	rx absent	rx absent
UVA11878	P187	Yes	summer	3	63	Female	nocf	nodb	Lung/Trachea	Non-Mucoid	Metallic	Hemolytic	Mixed	blue/green	Sensititer	S	I	I	R	R	R	S	S	S	I	S	rx absent	rx absent	rx absent	rx absent	rx absent	rx absent	rx absent	rx absent	rx absent	rx absent	rx present	rx absent	rx absent	rx present	rx absent	rx absent	rx absent	rx absent	rx absent	rx absent	rx present	rx absent	rx absent
UVA12017	P553	No	winter	1	14	Female	nocf	nodb	Lung/Trachea	Non-Mucoid	Non-Metallic	Hemolytic	Green	NA	Sensititer	S	S	S	NA	NA	NA	S	S	S	S	S	rx absent	rx absent	rx absent	rx absent	rx absent	rx absent	rx absent	rx absent	rx absent	rx absent	rx absent	rx absent	rx absent	rx absent	rx absent	rx absent	rx absent	rx absent	rx absent	rx absent	rx absent	rx absent	rx absent
UVA12186	P21	No	summer	1	19	Male	nocf	nodb	Lung/Trachea	Non-Mucoid	Non-Metallic	Hemolytic	Mixed	brown/red	Sensititer	S	S	S	NA	NA	NA	S	S	S	S	S	rx absent	rx absent	rx absent	rx absent	rx absent	rx absent	rx absent	rx absent	rx absent	rx absent	rx absent	rx absent	rx absent	rx absent	rx absent	rx absent	rx absent	rx absent	rx absent	rx absent	rx absent	rx absent	rx absent
UVA12216	P531	Yes	winter	2	35	Female	cf	nodb	Lung/Trachea	Mucoid	Non-Metallic	Non-Hemolytic	None	NA	Sensititer	I	S	S	NA	NA	NA	S	I	S	S	S	rx present	rx absent	rx absent	rx absent	rx absent	rx present	rx present	rx absent	rx absent	rx absent	rx absent	rx absent	rx absent	rx absent	rx absent	rx absent	rx absent	rx present	rx absent	rx absent	rx absent	rx absent	rx absent
UVA12347	P327	No	winter	1	80	Male	nocf	nodb	Urine/Catheter	Non-Mucoid	Non-Metallic	Hemolytic	Green	NA	Vitek	S	NA	R	NA	NA	NA	I	S	S	S	S	rx absent	rx absent	rx absent	rx absent	rx present	rx absent	rx absent	rx absent	rx present	rx absent	rx absent	rx absent	rx absent	rx absent	rx absent	rx absent	rx absent	rx present	rx absent	rx absent	rx absent	rx absent	rx absent
UVA12354	P191	No	fall	1	34	Male	cf	db	Lung/Trachea	Mucoid	Non-Metallic	Hemolytic	Green	NA	Sensititer	S	R	R	NA	NA	NA	S	S	R	R	S	rx absent	rx absent	rx absent	rx absent	rx absent	rx present	rx absent	rx absent	rx absent	rx absent	rx absent	rx present	rx absent	rx present	rx absent	rx absent	rx absent	rx absent	rx absent	rx absent	rx absent	rx absent	rx absent
UVA12392	P564	No	winter	1	70	Female	nocf	nodb	ENT/Sinus	Non-Mucoid	Metallic	Hemolytic	Green	NA	Sensititer	S	S	S	NA	NA	NA	S	S	S	S	S	rx absent	rx absent	rx absent	rx absent	rx absent	rx absent	rx absent	rx absent	rx absent	rx absent	rx absent	rx absent	rx absent	rx absent	rx absent	rx absent	rx absent	rx absent	rx absent	rx absent	rx absent	rx absent	rx absent
UVA12424	P54	Yes	spring	2	65	Female	nocf	db	Urine/Catheter	Non-Mucoid	Non-Metallic	Hemolytic	Green	NA	Vitek	I	NA	S	NA	NA	NA	I	S	S	S	S	rx absent	rx absent	rx absent	rx absent	rx absent	rx absent	rx absent	rx absent	rx absent	rx absent	rx absent	rx absent	rx absent	rx absent	rx absent	rx absent	rx absent	rx absent	rx absent	rx absent	rx absent	rx absent	rx absent
UVA12442	P364	Yes	fall	2	40	Female	cf	db	Lung/Trachea	Mucoid	Non-Metallic	Non-Hemolytic	Green	NA	Sensititer	S	S	S	NA	NA	NA	S	S	S	S	S	rx absent	rx absent	rx absent	rx absent	rx absent	rx absent	rx present	rx absent	rx absent	rx absent	rx absent	rx absent	rx absent	rx absent	rx absent	rx absent	rx absent	rx present	rx absent	rx absent	rx absent	rx absent	rx absent
UVA12516	P399	No	fall	1	71	Male	nocf	db	Urine/Catheter	Non-Mucoid	Non-Metallic	Hemolytic	None	NA	Vitek	S	NA	S	NA	NA	NA	S	S	S	S	S	rx absent	rx absent	rx absent	rx absent	rx absent	rx absent	rx absent	rx absent	rx absent	rx absent	rx absent	rx absent	rx absent	rx absent	rx absent	rx absent	rx absent	rx absent	rx absent	rx absent	rx absent	rx absent	rx absent
UVA12529	P181	No	spring	1	25	Female	cf	db	Lung/Trachea	Mucoid	Non-Metallic	Non-Hemolytic	Mixed	green/blue	Sensititer	S	S	S	NA	NA	NA	S	S	S	S	S	rx absent	rx absent	rx absent	rx absent	rx absent	rx absent	rx present	rx absent	rx absent	rx absent	rx absent	rx absent	rx absent	rx absent	rx absent	rx absent	rx absent	rx present	rx absent	rx absent	rx present	rx absent	rx absent
UVA12662	P515	No	winter	1	85	Male	nocf	nodb	Urine/Catheter	Non-Mucoid	Non-Metallic	Hemolytic	Green	NA	Vitek	S	NA	S	NA	NA	NA	S	S	S	S	S	rx absent	rx absent	rx present	rx absent	rx absent	rx absent	rx absent	rx absent	rx absent	rx absent	rx present	rx absent	rx absent	rx absent	rx absent	rx absent	rx present	rx absent	rx absent	rx absent	rx absent	rx absent	rx absent
UVA12766	P512	Yes	winter	3	38	Female	nocf	nodb	Urine/Catheter	Non-Mucoid	Non-Metallic	Hemolytic	Green	NA	Vitek	S	NA	S	NA	NA	NA	S	S	S	S	S	rx absent	rx absent	rx absent	rx absent	rx absent	rx absent	rx absent	rx absent	rx absent	rx absent	rx absent	rx absent	rx absent	rx absent	rx absent	rx absent	rx absent	rx present	rx absent	rx absent	rx absent	rx absent	rx absent
UVA12769	P150	No	summer	1	3	Female	nocf	nodb	ENT/Sinus	Non-Mucoid	Non-Metallic	Hemolytic	Green	NA	Sensititer	S	S	S	NA	NA	NA	S	S	S	S	S	rx absent	rx absent	rx absent	rx absent	rx absent	rx absent	rx absent	rx absent	rx absent	rx absent	rx absent	rx absent	rx absent	rx absent	rx absent	rx absent	rx absent	rx absent	rx absent	rx absent	rx absent	rx absent	rx absent
UVA12847	P71	No	summer	1	2	Female	nocf	nodb	ENT/Sinus	Non-Mucoid	Metallic	Hemolytic	Green	NA	Sensititer	S	S	S	NA	NA	NA	S	I	S	S	S	rx absent	rx absent	rx absent	rx absent	rx absent	rx absent	rx absent	rx absent	rx absent	rx absent	rx absent	rx absent	rx absent	rx absent	rx absent	rx absent	rx absent	rx absent	rx absent	rx absent	rx absent	rx absent	rx absent
UVA12907	P242	No	summer	1	73	Female	nocf	nodb	Lung/Trachea	Non-Mucoid	Non-Metallic	Non-Hemolytic	Green	NA	Sensititer	S	S	S	NA	NA	NA	S	S	S	S	S	rx absent	rx absent	rx absent	rx absent	rx absent	rx absent	rx absent	rx absent	rx absent	rx absent	rx absent	rx absent	rx absent	rx absent	rx absent	rx absent	rx absent	rx absent	rx absent	rx absent	rx absent	rx absent	rx absent
UVA12942	P80	No	spring	1	78	Female	nocf	nodb	Urine/Catheter	Non-Mucoid	Non-Metallic	Hemolytic	Green	NA	Vitek	S	NA	S	NA	NA	NA	S	S	S	S	S	rx absent	rx absent	rx absent	rx absent	rx absent	rx absent	rx absent	rx absent	rx absent	rx absent	rx absent	rx absent	rx absent	rx absent	rx absent	rx absent	rx absent	rx absent	rx absent	rx absent	rx absent	rx absent	rx absent
UVA13104	P351	No	spring	1	38	Male	nocf	nodb	Lung/Trachea	Non-Mucoid	Non-Metallic	Hemolytic	Green	NA	Sensititer	S	R	S	NA	NA	NA	S	S	S	S	S	rx absent	rx absent	rx absent	rx absent	rx absent	rx absent	rx absent	rx absent	rx absent	rx absent	rx present	rx absent	rx absent	rx absent	rx absent	rx absent	rx absent	rx absent	rx absent	rx absent	rx absent	rx absent	rx absent
UVA13160	P57	No	summer	1	79	Male	nocf	db	Blood	Non-Mucoid	Non-Metallic	Hemolytic	Mixed	green/red	Sensititer	S	S	S	NA	NA	NA	S	S	S	S	S	rx absent	rx absent	rx absent	rx absent	rx absent	rx absent	rx absent	rx absent	rx absent	rx absent	rx absent	rx absent	rx absent	rx absent	rx absent	rx absent	rx absent	rx absent	rx absent	rx absent	rx absent	rx absent	rx absent
UVA13172	P135	Yes	fall	3	55	Male	nocf	db	Blood	Non-Mucoid	Non-Metallic	Hemolytic	Green	NA	Sensititer	S	S	R	NA	NA	NA	S	S	S	S	S	rx absent	rx absent	rx absent	rx absent	rx absent	rx absent	rx absent	rx absent	rx absent	rx absent	rx present	rx absent	rx absent	rx absent	rx absent	rx absent	rx absent	rx absent	rx absent	rx absent	rx absent	rx absent	rx absent
UVA13275	P495	No	fall	1	31	Male	nocf	db	Skin/Wound	Non-Mucoid	Non-Metallic	Hemolytic	Green	NA	Sensititer	S	S	S	NA	NA	NA	S	S	S	S	S	rx absent	rx absent	rx absent	rx absent	rx absent	rx absent	rx absent	rx absent	rx present	rx absent	rx absent	rx absent	rx absent	rx absent	rx absent	rx absent	rx absent	rx absent	rx absent	rx present	rx absent	rx absent	rx absent
UVA13369	P415	No	fall	1	62	Female	nocf	nodb	Lung/Trachea	Non-Mucoid	Non-Metallic	Non-Hemolytic	None	NA	Sensititer	S	S	S	NA	NA	NA	S	I	S	S	S	rx absent	rx absent	rx absent	rx absent	rx absent	rx present	rx absent	rx absent	rx absent	rx absent	rx absent	rx absent	rx absent	rx absent	rx absent	rx absent	rx absent	rx absent	rx absent	rx absent	rx absent	rx absent	rx absent
UVA13385	P154	Yes	summer	7	39	Male	nocf	nodb	Urine/Catheter	Non-Mucoid	Metallic	Hemolytic	Green	NA	Vitek	S	NA	S	NA	NA	NA	R	S	R	S	S	rx absent	rx absent	rx absent	rx absent	rx absent	rx absent	rx absent	rx absent	rx absent	rx absent	rx absent	rx absent	rx absent	rx absent	rx absent	rx absent	rx absent	rx present	rx absent	rx absent	rx absent	rx absent	rx absent
UVA13527	P300	No	spring	1	59	Female	nocf	nodb	ENT/Sinus	Non-Mucoid	Non-Metallic	Hemolytic	Blue	NA	Sensititer	S	S	S	NA	NA	NA	S	S	S	S	S	rx absent	rx absent	rx absent	rx absent	rx absent	rx absent	rx absent	rx absent	rx absent	rx absent	rx absent	rx absent	rx absent	rx absent	rx absent	rx absent	rx absent	rx absent	rx absent	rx absent	rx absent	rx absent	rx absent
UVA13562	P531	No	fall	1	35	Female	cf	nodb	ENT/Sinus	Non-Mucoid	Non-Metallic	Hemolytic	Red	NA	Sensititer	S	S	S	NA	NA	NA	S	S	S	R	S	rx present	rx absent	rx absent	rx absent	rx absent	rx present	rx present	rx absent	rx absent	rx absent	rx absent	rx absent	rx absent	rx absent	rx absent	rx absent	rx absent	rx absent	rx absent	rx absent	rx absent	rx absent	rx absent
UVA13575	P189	No	summer	1	>=90	Male	nocf	nodb	Urine/Catheter	Mucoid	Non-Metallic	Hemolytic	None	NA	Sensititer	S	S	S	NA	NA	NA	I	I	S	I	S	rx absent	rx absent	rx present	rx absent	rx absent	rx absent	rx absent	rx absent	rx absent	rx absent	rx absent	rx absent	rx absent	rx absent	rx absent	rx absent	rx absent	rx present	rx absent	rx absent	rx absent	rx absent	rx absent
UVA13623	P139	Yes	summer	4	36	Male	cf	db	Lung/Trachea	Non-Mucoid	Non-Metallic	Non-Hemolytic	None	NA	Sensititer	I	I	R	S	S	S	S	I	R	I	S	rx absent	rx absent	rx absent	rx absent	rx absent	rx present	rx present	rx absent	rx absent	rx absent	rx absent	rx absent	rx absent	rx absent	rx absent	rx absent	rx absent	rx absent	rx absent	rx absent	rx absent	rx absent	rx absent
UVA13627	P281	No	summer	1	66	Male	nocf	nodb	Urine/Catheter	Non-Mucoid	Non-Metallic	Hemolytic	Green	NA	Vitek	S	NA	S	NA	NA	NA	S	S	S	S	S	rx absent	rx absent	rx absent	rx absent	rx absent	rx absent	rx absent	rx absent	rx present	rx absent	rx absent	rx present	rx absent	rx absent	rx absent	rx absent	rx absent	rx absent	rx absent	rx absent	rx absent	rx absent	rx absent
UVA13957	P237	No	summer	1	23	Male	cf	nodb	ENT/Sinus	Non-Mucoid	Non-Metallic	Hemolytic	Green	NA	Sensititer	S	S	S	NA	NA	NA	S	S	S	S	S	rx absent	rx absent	rx absent	rx absent	rx absent	rx present	rx absent	rx absent	rx absent	rx absent	rx absent	rx absent	rx absent	rx absent	rx absent	rx absent	rx absent	rx absent	rx absent	rx absent	rx absent	rx absent	rx absent
UVA13968	P178	No	summer	1	42	Male	nocf	db	Urine/Catheter	Non-Mucoid	Non-Metallic	Hemolytic	None	NA	Vitek	S	NA	S	NA	NA	NA	R	S	S	S	S	rx absent	rx absent	rx absent	rx absent	rx absent	rx absent	rx absent	rx absent	rx absent	rx absent	rx absent	rx absent	rx absent	rx absent	rx absent	rx absent	rx absent	rx absent	rx absent	rx absent	rx absent	rx absent	rx absent
UVA13989	P528	No	fall	1	75	Female	nocf	db	Urine/Catheter	Non-Mucoid	Non-Metallic	Hemolytic	Green	NA	Sensititer	S	S	S	NA	NA	NA	S	S	S	S	S	rx absent	rx absent	rx absent	rx absent	rx absent	rx absent	rx absent	rx absent	rx absent	rx absent	rx absent	rx absent	rx absent	rx absent	rx absent	rx absent	rx absent	rx absent	rx absent	rx absent	rx absent	rx absent	rx absent
UVA13992	P34	Yes	fall	3	15	Female	cf	nodb	ENT/Sinus	Mucoid	Non-Metallic	Hemolytic	Mixed	none/green	Sensititer	S	S	S	NA	NA	NA	S	S	S	S	S	rx absent	rx absent	rx present	rx absent	rx absent	rx absent	rx absent	rx absent	rx absent	rx absent	rx absent	rx absent	rx absent	rx absent	rx absent	rx absent	rx absent	rx absent	rx absent	rx absent	rx absent	rx absent	rx absent
UVA14109	P293	No	fall	1	6	Female	nocf	nodb	Urine/Catheter	Non-Mucoid	Non-Metallic	Hemolytic	Green	NA	Vitek	S	NA	S	NA	NA	NA	S	S	S	S	S	rx absent	rx absent	rx absent	rx absent	rx absent	rx absent	rx absent	rx absent	rx present	rx absent	rx absent	rx absent	rx absent	rx absent	rx absent	rx absent	rx present	rx absent	rx absent	rx absent	rx absent	rx absent	rx absent
UVA14140	P10	No	spring	1	33	Female	nocf	db	Skin/Wound	Non-Mucoid	Non-Metallic	Hemolytic	Blue	NA	Sensititer	S	S	S	NA	NA	NA	S	S	S	S	S	rx absent	rx absent	rx absent	rx absent	rx absent	rx absent	rx absent	rx absent	rx absent	rx absent	rx absent	rx absent	rx absent	rx absent	rx absent	rx absent	rx absent	rx absent	rx absent	rx absent	rx absent	rx absent	rx absent
UVA14444	P272	No	spring	1	62	Female	nocf	db	Urine/Catheter	Non-Mucoid	Metallic	Hemolytic	Blue	NA	Vitek	S	NA	S	NA	NA	NA	S	S	S	S	S	rx absent	rx absent	rx absent	rx absent	rx absent	rx absent	rx absent	rx absent	rx absent	rx present	rx absent	rx absent	rx absent	rx absent	rx absent	rx absent	rx absent	rx absent	rx absent	rx absent	rx absent	rx absent	rx absent
UVA14557	P62	No	fall	1	>=90	Female	nocf	nodb	Urine/Catheter	Non-Mucoid	Metallic	Non-Hemolytic	Green	NA	Vitek	S	NA	S	NA	NA	NA	S	S	S	S	S	rx absent	rx absent	rx absent	rx absent	rx absent	rx absent	rx absent	rx absent	rx absent	rx absent	rx absent	rx present	rx absent	rx absent	rx absent	rx absent	rx absent	rx absent	rx absent	rx absent	rx absent	rx absent	rx absent
UVA14629	P277	No	summer	1	63	Female	nocf	nodb	Skin/Wound	Non-Mucoid	Non-Metallic	Hemolytic	Green	NA	Sensititer	S	S	S	NA	NA	NA	S	S	S	S	S	rx absent	rx absent	rx absent	rx absent	rx absent	rx absent	rx absent	rx absent	rx absent	rx absent	rx absent	rx absent	rx absent	rx absent	rx absent	rx absent	rx absent	rx absent	rx absent	rx absent	rx absent	rx absent	rx absent
UVA14781	P19	No	spring	1	15	Male	cf	nodb	ENT/Sinus	Non-Mucoid	Non-Metallic	Hemolytic	Green	NA	Sensititer	S	S	S	NA	NA	NA	S	S	S	S	S	rx absent	rx absent	rx absent	rx absent	rx absent	rx present	rx absent	rx absent	rx absent	rx absent	rx absent	rx absent	rx absent	rx absent	rx absent	rx absent	rx absent	rx absent	rx absent	rx absent	rx absent	rx absent	rx absent
UVA14817	P331	No	fall	1	59	Male	nocf	nodb	Lung/Trachea	Non-Mucoid	Metallic	Hemolytic	Green	NA	Sensititer	S	S	S	NA	NA	NA	S	S	S	S	S	rx absent	rx absent	rx absent	rx absent	rx absent	rx absent	rx absent	rx absent	rx present	rx absent	rx present	rx absent	rx absent	rx absent	rx absent	rx absent	rx absent	rx absent	rx absent	rx absent	rx absent	rx absent	rx absent
UVA14916	P353	No	summer	1	51	Male	nocf	db	Skin/Wound	Non-Mucoid	Metallic	Hemolytic	Green	NA	Sensititer	S	S	S	NA	NA	NA	S	S	S	S	S	rx absent	rx absent	rx absent	rx absent	rx absent	rx absent	rx absent	rx absent	rx absent	rx absent	rx absent	rx absent	rx absent	rx absent	rx absent	rx absent	rx absent	rx absent	rx absent	rx absent	rx absent	rx absent	rx absent
UVA14961	P450	No	winter	1	53	Male	nocf	db	Lung/Trachea	Mucoid	Non-Metallic	Non-Hemolytic	Green	NA	Sensititer	S	S	S	NA	NA	NA	S	S	S	S	S	rx absent	rx absent	rx absent	rx absent	rx absent	rx absent	rx absent	rx absent	rx absent	rx absent	rx absent	rx absent	rx absent	rx absent	rx absent	rx absent	rx absent	rx absent	rx absent	rx absent	rx absent	rx absent	rx absent
UVA14964	P26	Yes	fall	2	0.5	Female	cf	nodb	ENT/Sinus	Non-Mucoid	Non-Metallic	Non-Hemolytic	Green	NA	Sensititer	S	S	S	NA	NA	NA	S	S	S	S	S	rx absent	rx absent	rx absent	rx absent	rx absent	rx absent	rx absent	rx absent	rx absent	rx absent	rx absent	rx absent	rx absent	rx absent	rx absent	rx absent	rx absent	rx absent	rx absent	rx absent	rx absent	rx absent	rx absent
UVA14997	P60	Yes	spring	2	18	Male	cf	db	Lung/Trachea	Mucoid	Non-Metallic	Non-Hemolytic	Blue	NA	Sensititer	S	S	S	NA	NA	NA	S	S	S	S	S	rx absent	rx absent	rx absent	rx absent	rx absent	rx present	rx absent	rx absent	rx absent	rx absent	rx absent	rx absent	rx absent	rx absent	rx absent	rx absent	rx absent	rx present	rx absent	rx absent	rx absent	rx absent	rx absent
UVA15030	P135	Yes	spring	2	54	Male	nocf	db	Skin/Wound	Non-Mucoid	Non-Metallic	Hemolytic	Green	NA	Sensititer	S	S	S	NA	NA	NA	I	S	S	S	S	rx absent	rx absent	rx absent	rx absent	rx absent	rx absent	rx absent	rx absent	rx absent	rx absent	rx present	rx absent	rx absent	rx absent	rx absent	rx absent	rx absent	rx absent	rx absent	rx absent	rx absent	rx absent	rx absent
UVA15034	P183	No	fall	1	13	Female	nocf	nodb	ENT/Sinus	Non-Mucoid	Non-Metallic	Hemolytic	None	NA	Sensititer	S	S	S	NA	NA	NA	S	S	I	S	S	rx absent	rx absent	rx absent	rx absent	rx absent	rx absent	rx absent	rx absent	rx absent	rx absent	rx absent	rx absent	rx absent	rx absent	rx absent	rx absent	rx absent	rx absent	rx absent	rx absent	rx absent	rx absent	rx absent
UVA15038	P369	No	fall	1	58	Female	cf	nodb	Lung/Trachea	Non-Mucoid	Metallic	Hemolytic	None	NA	Sensititer	S	S	S	NA	NA	NA	S	S	S	I	S	rx absent	rx absent	rx absent	rx absent	rx absent	rx absent	rx absent	rx absent	rx absent	rx absent	rx absent	rx absent	rx absent	rx absent	rx absent	rx absent	rx absent	rx absent	rx absent	rx absent	rx absent	rx absent	rx absent
UVA15113	P315	Yes	winter	3	21	Male	nocf	nodb	Skin/Wound	Non-Mucoid	Non-Metallic	Non-Hemolytic	None	2 colonies	Sensititer	S	R	R	R	R	R	S	S	R	I	S	rx absent	rx absent	rx absent	rx absent	rx absent	rx absent	rx absent	rx absent	rx absent	rx absent	rx absent	rx absent	rx absent	rx present	rx absent	rx absent	rx absent	rx present	rx absent	rx absent	rx absent	rx absent	rx absent
UVA15131	P171	Yes	winter	2	62	Male	nocf	nodb	Lung/Trachea	Non-Mucoid	Non-Metallic	Non-Hemolytic	None	NA	Sensititer	S	S	S	NA	NA	NA	S	S	S	S	S	rx absent	rx absent	rx absent	rx absent	rx absent	rx present	rx absent	rx absent	rx absent	rx absent	rx absent	rx absent	rx absent	rx absent	rx absent	rx absent	rx absent	rx absent	rx absent	rx absent	rx absent	rx absent	rx absent
UVA15255	P197	No	spring	1	25	Male	nocf	nodb	Other	Non-Mucoid	Non-Metallic	Hemolytic	Green	NA	Sensititer	S	R	S	NA	NA	NA	I	S	S	I	S	rx absent	rx absent	rx absent	rx absent	rx absent	rx absent	rx absent	rx absent	rx present	rx absent	rx absent	rx absent	rx absent	rx absent	rx absent	rx absent	rx absent	rx absent	rx absent	rx absent	rx absent	rx absent	rx absent
UVA15321	P359	No	winter	1	63	Female	nocf	nodb	Skin/Wound	Non-Mucoid	Metallic	Hemolytic	None	NA	Sensititer	S	S	S	NA	NA	NA	S	S	S	S	S	rx absent	rx absent	rx absent	rx absent	rx absent	rx absent	rx absent	rx absent	rx absent	rx absent	rx absent	rx absent	rx absent	rx absent	rx absent	rx absent	rx absent	rx absent	rx absent	rx absent	rx absent	rx absent	rx absent
UVA15544	P72	Yes	fall	4	35	Female	cf	nodb	Lung/Trachea	Mucoid	Non-Metallic	Non-Hemolytic	None	NA	Sensititer	S	S	S	NA	NA	NA	S	S	S	S	S	rx absent	rx absent	rx absent	rx absent	rx absent	rx absent	rx present	rx absent	rx absent	rx absent	rx absent	rx absent	rx absent	rx absent	rx absent	rx absent	rx absent	rx present	rx absent	rx absent	rx absent	rx absent	rx absent
UVA15602	P171	No	summer	1	61	Male	nocf	nodb	Lung/Trachea	Non-Mucoid	Non-Metallic	Non-Hemolytic	None	NA	Sensititer	S	S	S	NA	NA	NA	S	S	S	S	S	rx absent	rx absent	rx absent	rx absent	rx absent	rx absent	rx absent	rx absent	rx absent	rx absent	rx absent	rx absent	rx absent	rx absent	rx absent	rx absent	rx absent	rx absent	rx absent	rx absent	rx absent	rx absent	rx absent
UVA15627	P261	No	spring	1	66	Male	nocf	db	ENT/Sinus	Non-Mucoid	Non-Metallic	Hemolytic	Green	NA	Sensititer	S	S	S	NA	NA	NA	S	S	S	S	S	rx absent	rx absent	rx absent	rx absent	rx absent	rx absent	rx absent	rx absent	rx absent	rx absent	rx absent	rx absent	rx absent	rx absent	rx absent	rx absent	rx present	rx absent	rx absent	rx absent	rx absent	rx absent	rx absent
UVA15647	P377	No	fall	1	82	Female	nocf	nodb	Lung/Trachea	Non-Mucoid	Non-Metallic	Hemolytic	Green	NA	Sensititer	S	S	S	NA	NA	NA	S	S	S	S	S	rx absent	rx absent	rx absent	rx absent	rx absent	rx absent	rx present	rx absent	rx absent	rx absent	rx absent	rx absent	rx absent	rx absent	rx absent	rx absent	rx absent	rx absent	rx absent	rx absent	rx absent	rx absent	rx absent
UVA15708	P330	No	spring	1	45	Male	cf	db	Lung/Trachea	Non-Mucoid	Metallic	Hemolytic	Mixed	none/green	Sensititer	I	S	S	S	S	S	S	R	I	S	S	rx absent	rx absent	rx absent	rx absent	rx absent	rx absent	rx absent	rx absent	rx absent	rx absent	rx present	rx absent	rx absent	rx absent	rx absent	rx absent	rx absent	rx absent	rx absent	rx absent	rx absent	rx absent	rx absent
UVA16182	P447	No	winter	1	43	Male	nocf	nodb	Skin/Wound	Non-Mucoid	Non-Metallic	Hemolytic	Green	NA	Sensititer	S	I	S	NA	NA	NA	S	S	S	S	S	rx absent	rx absent	rx present	rx absent	rx absent	rx absent	rx absent	rx absent	rx present	rx absent	rx absent	rx present	rx absent	rx absent	rx absent	rx absent	rx absent	rx present	rx absent	rx absent	rx absent	rx absent	rx absent
UVA16209	P378	No	summer	1	13	Female	nocf	nodb	ENT/Sinus	Non-Mucoid	Non-Metallic	Hemolytic	Green	NA	Sensititer	S	S	S	NA	NA	NA	S	S	S	S	S	rx absent	rx absent	rx absent	rx absent	rx absent	rx present	rx absent	rx absent	rx absent	rx absent	rx absent	rx absent	rx absent	rx absent	rx absent	rx absent	rx absent	rx absent	rx absent	rx absent	rx absent	rx absent	rx absent
UVA16261	P16	No	spring	1	49	Female	nocf	nodb	Urine/Catheter	Non-Mucoid	Non-Metallic	Hemolytic	Green	NA	Vitek	S	NA	S	NA	NA	NA	S	S	S	S	S	rx absent	rx absent	rx absent	rx absent	rx absent	rx absent	rx absent	rx absent	rx absent	rx absent	rx absent	rx absent	rx absent	rx absent	rx absent	rx absent	rx absent	rx absent	rx absent	rx absent	rx absent	rx absent	rx present
UVA16378	P1	Yes	fall	3	50	Female	nocf	nodb	Urine/Catheter	Non-Mucoid	Metallic	Hemolytic	Mixed	green/blue	Vitek	S	NA	S	NA	NA	NA	R	S	R	S	S	rx absent	rx absent	rx absent	rx absent	rx absent	rx present	rx absent	rx absent	rx absent	rx absent	rx present	rx absent	rx absent	rx absent	rx absent	rx absent	rx absent	rx absent	rx absent	rx absent	rx absent	rx absent	rx absent
UVA16470	P331	Yes	fall	2	59	Male	nocf	nodb	Other	Non-Mucoid	Metallic	Non-Hemolytic	Green	NA	Sensititer	S	S	S	NA	NA	NA	S	S	S	I	S	rx absent	rx absent	rx absent	rx absent	rx absent	rx absent	rx absent	rx absent	rx present	rx absent	rx present	rx absent	rx absent	rx absent	rx absent	rx absent	rx absent	rx absent	rx absent	rx absent	rx absent	rx absent	rx absent
UVA16568	P424	No	winter	1	39	Male	nocf	nodb	ENT/Sinus	Non-Mucoid	Metallic	Non-Hemolytic	Mixed	green/blue	Sensititer	S	S	S	NA	NA	NA	S	S	S	S	S	rx absent	rx absent	rx absent	rx absent	rx absent	rx absent	rx absent	rx absent	rx present	rx absent	rx absent	rx absent	rx absent	rx absent	rx absent	rx absent	rx absent	rx present	rx absent	rx absent	rx absent	rx absent	rx absent
UVA16846	P578	No	winter	1	44	Male	nocf	nodb	Lung/Trachea	Non-Mucoid	Non-Metallic	Hemolytic	Green	NA	Sensititer	S	S	S	NA	NA	NA	S	S	S	S	S	rx absent	rx absent	rx absent	rx absent	rx absent	rx absent	rx absent	rx absent	rx absent	rx absent	rx absent	rx present	rx absent	rx absent	rx absent	rx absent	rx absent	rx absent	rx absent	rx absent	rx absent	rx absent	rx absent
UVA16865	P586	No	winter	1	60	Female	nocf	nodb	Skin/Wound	Non-Mucoid	Metallic	Non-Hemolytic	Green	NA	Sensititer	S	S	S	NA	NA	NA	S	S	S	S	S	rx absent	rx absent	rx absent	rx absent	rx absent	rx absent	rx absent	rx absent	rx absent	rx absent	rx absent	rx absent	rx absent	rx absent	rx absent	rx absent	rx absent	rx absent	rx absent	rx absent	rx absent	rx absent	rx absent
UVA16893	P139	Yes	fall	6	36	Male	cf	db	Lung/Trachea	Mucoid	Non-Metallic	Non-Hemolytic	Mixed	green/blue	Sensititer	S	S	S	S	S	S	S	S	R	R	S	rx absent	rx absent	rx absent	rx absent	rx absent	rx present	rx present	rx absent	rx absent	rx absent	rx absent	rx absent	rx absent	rx present	rx absent	rx absent	rx absent	rx present	rx absent	rx absent	rx absent	rx absent	rx absent
UVA16905	P162	Yes	summer	2	47	Female	cf	nodb	Lung/Trachea	Non-Mucoid	Metallic	Hemolytic	Green	NA	Sensititer	S	S	S	NA	NA	NA	R	S	S	S	S	rx absent	rx absent	rx absent	rx absent	rx absent	rx present	rx present	rx absent	rx absent	rx absent	rx absent	rx absent	rx absent	rx absent	rx absent	rx absent	rx absent	rx absent	rx absent	rx absent	rx absent	rx absent	rx absent
UVA16906	P387	No	winter	1	65	Female	nocf	db	Urine/Catheter	Mucoid	Non-Metallic	Non-Hemolytic	Green	NA	Vitek	S	NA	S	NA	NA	NA	S	S	S	S	S	rx absent	rx absent	rx absent	rx absent	rx absent	rx absent	rx absent	rx absent	rx absent	rx absent	rx absent	rx absent	rx absent	rx absent	rx absent	rx absent	rx absent	rx absent	rx absent	rx absent	rx absent	rx absent	rx absent
UVA16951	P540	No	fall	1	68	Male	nocf	nodb	Lung/Trachea	Non-Mucoid	Non-Metallic	Hemolytic	Green	NA	Sensititer	S	S	S	NA	NA	NA	S	S	S	S	S	rx absent	rx absent	rx absent	rx absent	rx absent	rx absent	rx absent	rx absent	rx absent	rx absent	rx absent	rx absent	rx absent	rx absent	rx absent	rx absent	rx absent	rx present	rx absent	rx absent	rx absent	rx absent	rx present
UVA17042	P195	Yes	winter	7	19	Female	cf	nodb	Lung/Trachea	Mucoid	Non-Metallic	Hemolytic	None	NA	Sensititer	S	S	S	NA	NA	NA	S	S	S	S	S	rx absent	rx absent	rx absent	rx absent	rx absent	rx present	rx present	rx absent	rx absent	rx absent	rx absent	rx absent	rx absent	rx absent	rx absent	rx absent	rx absent	rx absent	rx absent	rx absent	rx absent	rx absent	rx absent
UVA17061	P159	No	winter	1	19	Male	nocf	nodb	Lung/Trachea	Mucoid	Non-Metallic	Non-Hemolytic	Green	NA	Sensititer	S	S	S	NA	NA	NA	S	S	I	S	S	rx absent	rx absent	rx absent	rx absent	rx absent	rx absent	rx absent	rx absent	rx absent	rx absent	rx absent	rx present	rx absent	rx absent	rx absent	rx absent	rx absent	rx absent	rx absent	rx absent	rx absent	rx absent	rx absent
UVA17076	P86	No	winter	1	78	Male	nocf	nodb	Urine/Catheter	Non-Mucoid	Metallic	Non-Hemolytic	None	NA	Vitek	S	NA	S	NA	NA	NA	S	S	S	S	S	rx absent	rx absent	rx absent	rx absent	rx absent	rx absent	rx absent	rx absent	rx absent	rx absent	rx absent	rx absent	rx absent	rx absent	rx absent	rx absent	rx absent	rx absent	rx absent	rx absent	rx absent	rx absent	rx absent
UVA17211	P151	No	summer	1	64	Female	nocf	nodb	Urine/Catheter	Non-Mucoid	Non-Metallic	Hemolytic	Green	NA	Vitek	S	NA	S	NA	NA	NA	S	S	I	S	S	rx absent	rx absent	rx absent	rx absent	rx absent	rx absent	rx absent	rx absent	rx absent	rx absent	rx absent	rx absent	rx absent	rx absent	rx absent	rx absent	rx absent	rx absent	rx absent	rx absent	rx absent	rx absent	rx absent
UVA17215	P289	No	spring	1	76	Male	nocf	nodb	Urine/Catheter	Non-Mucoid	Non-Metallic	Hemolytic	Green	NA	Vitek	S	NA	S	NA	NA	NA	S	S	S	S	S	rx absent	rx absent	rx absent	rx absent	rx absent	rx absent	rx absent	rx absent	rx present	rx absent	rx present	rx present	rx absent	rx absent	rx absent	rx absent	rx absent	rx absent	rx absent	rx present	rx absent	rx absent	rx absent
UVA17287	P108	No	spring	1	40	Male	nocf	nodb	Lung/Trachea	Non-Mucoid	Non-Metallic	Hemolytic	Mixed	none/green	Sensititer	S	S	S	NA	NA	NA	S	S	S	S	S	rx absent	rx absent	rx absent	rx absent	rx absent	rx absent	rx absent	rx absent	rx absent	rx absent	rx absent	rx absent	rx absent	rx absent	rx absent	rx absent	rx absent	rx absent	rx absent	rx absent	rx absent	rx absent	rx absent
UVA17334	P328	No	spring	1	22	Male	cf	nodb	Lung/Trachea	Mucoid	Non-Metallic	Non-Hemolytic	None	NA	Sensititer	S	S	S	NA	NA	NA	S	S	R	R	S	rx absent	rx absent	rx absent	rx absent	rx absent	rx absent	rx present	rx absent	rx absent	rx absent	rx present	rx absent	rx absent	rx absent	rx absent	rx absent	rx absent	rx present	rx absent	rx absent	rx present	rx absent	rx absent
UVA17351	P251	Yes	winter	5	28	Male	nocf	nodb	Urine/Catheter	Non-Mucoid	Non-Metallic	Non-Hemolytic	Mixed	brown/red	Vitek	S	NA	S	NA	NA	NA	S	S	S	S	S	rx absent	rx absent	rx absent	rx absent	rx absent	rx absent	rx absent	rx absent	rx absent	rx absent	rx absent	rx absent	rx absent	rx absent	rx absent	rx absent	rx absent	rx absent	rx absent	rx absent	rx absent	rx absent	rx absent
UVA17448	P572	No	winter	1	58	Male	nocf	nodb	Skin/Wound	Non-Mucoid	Metallic	Hemolytic	Green	NA	Sensititer	S	S	S	NA	NA	NA	S	S	S	S	S	rx absent	rx absent	rx absent	rx absent	rx absent	rx absent	rx absent	rx absent	rx absent	rx absent	rx absent	rx absent	rx absent	rx absent	rx absent	rx absent	rx absent	rx absent	rx absent	rx absent	rx absent	rx absent	rx absent
UVA17594	P251	No	summer	1	28	Male	nocf	nodb	Urine/Catheter	Non-Mucoid	Non-Metallic	Hemolytic	Green	NA	Vitek	S	NA	S	NA	NA	NA	S	S	S	S	S	rx absent	rx absent	rx absent	rx absent	rx absent	rx absent	rx absent	rx absent	rx absent	rx absent	rx present	rx present	rx absent	rx absent	rx absent	rx absent	rx absent	rx absent	rx absent	rx absent	rx absent	rx absent	rx absent
UVA17824	P348	Yes	fall	9	24	Female	cf	db	Lung/Trachea	Non-Mucoid	Non-Metallic	Hemolytic	Green	NA	Sensititer	S	S	I	NA	NA	NA	S	S	S	I	S	rx absent	rx absent	rx absent	rx absent	rx absent	rx present	rx present	rx absent	rx absent	rx absent	rx absent	rx absent	rx absent	rx absent	rx absent	rx absent	rx absent	rx present	rx absent	rx absent	rx absent	rx absent	rx absent
UVA17888	P154	Yes	spring	2	39	Male	nocf	nodb	Urine/Catheter	Non-Mucoid	Non-Metallic	Hemolytic	Green	NA	Vitek	S	NA	S	NA	NA	NA	R	S	S	S	S	rx absent	rx absent	rx absent	rx absent	rx absent	rx absent	rx present	rx absent	rx absent	rx absent	rx absent	rx absent	rx absent	rx absent	rx absent	rx absent	rx absent	rx present	rx absent	rx absent	rx absent	rx absent	rx absent
UVA17922	P199	Yes	summer	4	23	Female	cf	nodb	Lung/Trachea	Non-Mucoid	Non-Metallic	Hemolytic	Green	NA	Sensititer	S	S	S	NA	NA	NA	S	S	S	S	S	rx present	rx absent	rx absent	rx absent	rx absent	rx present	rx present	rx absent	rx absent	rx absent	rx absent	rx absent	rx absent	rx absent	rx absent	rx absent	rx absent	rx present	rx absent	rx absent	rx absent	rx absent	rx absent
UVA17939	P251	Yes	fall	3	28	Male	nocf	nodb	Urine/Catheter	Non-Mucoid	Non-Metallic	Hemolytic	Green	NA	Vitek	S	NA	S	NA	NA	NA	S	S	S	S	S	rx absent	rx absent	rx absent	rx absent	rx absent	rx absent	rx absent	rx absent	rx absent	rx absent	rx absent	rx absent	rx absent	rx absent	rx absent	rx absent	rx absent	rx absent	rx absent	rx absent	rx absent	rx absent	rx absent
UVA17946	P323	Yes	winter	7	28	Male	cf	db	Lung/Trachea	Mucoid	Non-Metallic	Non-Hemolytic	Green	NA	Sensititer	S	S	R	NA	NA	NA	S	S	S	S	S	rx absent	rx absent	rx absent	rx absent	rx absent	rx present	rx absent	rx absent	rx absent	rx absent	rx present	rx absent	rx absent	rx absent	rx absent	rx absent	rx absent	rx present	rx absent	rx absent	rx present	rx absent	rx absent
UVA17964	P82	No	fall	1	73	Female	nocf	nodb	Skin/Wound	Non-Mucoid	Non-Metallic	Hemolytic	Green	NA	Sensititer	S	S	S	NA	NA	NA	S	S	S	S	S	rx absent	rx absent	rx absent	rx absent	rx absent	rx absent	rx absent	rx absent	rx absent	rx absent	rx absent	rx absent	rx absent	rx absent	rx absent	rx absent	rx absent	rx absent	rx absent	rx absent	rx absent	rx absent	rx absent
UVA17980	P143	Yes	winter	3	13	Male	cf	nodb	Lung/Trachea	Non-Mucoid	Non-Metallic	Hemolytic	Mixed	green/brown	Sensititer	S	S	S	NA	NA	NA	S	S	S	S	S	rx absent	rx absent	rx absent	rx absent	rx absent	rx present	rx present	rx absent	rx absent	rx absent	rx absent	rx absent	rx absent	rx absent	rx absent	rx absent	rx absent	rx absent	rx absent	rx absent	rx absent	rx absent	rx absent
UVA18092	P75	No	summer	1	79	Female	nocf	db	Urine/Catheter	Non-Mucoid	Non-Metallic	Hemolytic	Blue	NA	Vitek	S	NA	S	NA	NA	NA	S	S	S	S	S	rx absent	rx absent	rx absent	rx absent	rx absent	rx absent	rx absent	rx absent	rx absent	rx absent	rx absent	rx absent	rx absent	rx absent	rx absent	rx absent	rx present	rx absent	rx absent	rx absent	rx absent	rx absent	rx absent
UVA18093	P94	No	summer	1	81	Male	nocf	db	ENT/Sinus	Non-Mucoid	Non-Metallic	Hemolytic	Green	NA	Sensititer	S	S	S	NA	NA	NA	S	S	S	S	S	rx absent	rx absent	rx absent	rx absent	rx absent	rx absent	rx absent	rx absent	rx absent	rx absent	rx absent	rx absent	rx absent	rx absent	rx absent	rx absent	rx absent	rx absent	rx absent	rx absent	rx absent	rx absent	rx absent
UVA18103	P164	Yes	summer	2	36	Male	cf	db	ENT/Sinus	Mucoid	Non-Metallic	Non-Hemolytic	None	NA	Sensititer	S	S	S	NA	NA	NA	S	S	S	S	S	rx absent	rx absent	rx absent	rx absent	rx absent	rx absent	rx absent	rx absent	rx absent	rx absent	rx absent	rx absent	rx absent	rx absent	rx absent	rx absent	rx absent	rx absent	rx absent	rx absent	rx present	rx absent	rx absent
UVA18197	P33	No	fall	1	52	Female	nocf	nodb	Other	Non-Mucoid	Metallic	Hemolytic	Mixed	green/blue	Sensititer	S	S	S	NA	NA	NA	S	S	S	S	S	rx absent	rx absent	rx present	rx absent	rx absent	rx absent	rx absent	rx absent	rx absent	rx absent	rx absent	rx absent	rx absent	rx absent	rx absent	rx absent	rx absent	rx absent	rx absent	rx absent	rx absent	rx absent	rx absent
UVA18275	P216	No	fall	1	76	Female	nocf	nodb	ENT/Sinus	Non-Mucoid	Non-Metallic	Hemolytic	Green	NA	Sensititer	S	S	S	NA	NA	NA	S	S	S	S	S	rx absent	rx absent	rx absent	rx absent	rx absent	rx absent	rx absent	rx absent	rx absent	rx present	rx absent	rx absent	rx absent	rx absent	rx absent	rx absent	rx absent	rx absent	rx absent	rx absent	rx absent	rx absent	rx absent
UVA18277	P107	No	spring	1	>=90	Female	nocf	nodb	Urine/Catheter	Non-Mucoid	Non-Metallic	Hemolytic	Mixed	red/brown	Vitek	S	NA	S	NA	NA	NA	S	S	S	S	S	rx absent	rx absent	rx absent	rx absent	rx absent	rx absent	rx absent	rx absent	rx absent	rx absent	rx absent	rx absent	rx absent	rx absent	rx absent	rx absent	rx absent	rx present	rx absent	rx absent	rx absent	rx absent	rx absent
UVA18321	P181	Yes	summer	3	25	Female	cf	db	Lung/Trachea	Non-Mucoid	Metallic	Hemolytic	None	NA	Sensititer	I	R	R	R	R	I	I	I	R	R	I	rx absent	rx absent	rx absent	rx absent	rx absent	rx absent	rx present	rx absent	rx absent	rx absent	rx absent	rx present	rx absent	rx absent	rx absent	rx absent	rx absent	rx present	rx absent	rx absent	rx present	rx absent	rx absent
UVA18334	P433	No	fall	1	81	Male	nocf	nodb	Urine/Catheter	Non-Mucoid	Metallic	Hemolytic	Mixed	green-blue	Vitek	S	NA	S	NA	NA	NA	S	S	S	S	S	rx absent	rx absent	rx absent	rx absent	rx absent	rx absent	rx absent	rx absent	rx absent	rx absent	rx absent	rx absent	rx absent	rx absent	rx absent	rx absent	rx absent	rx absent	rx absent	rx absent	rx absent	rx absent	rx absent
UVA18348	P9	No	winter	1	69	Male	nocf	db	Skin/Wound	Mucoid	Non-Metallic	Non-Hemolytic	Green	NA	Sensititer	S	S	S	NA	NA	NA	S	S	S	S	S	rx absent	rx absent	rx absent	rx absent	rx absent	rx absent	rx absent	rx absent	rx absent	rx absent	rx absent	rx absent	rx absent	rx absent	rx absent	rx absent	rx absent	rx absent	rx absent	rx absent	rx absent	rx absent	rx absent
UVA18666	P313	No	spring	1	24	Female	cf	nodb	Lung/Trachea	Non-Mucoid	Non-Metallic	Hemolytic	Blue	NA	Sensititer	S	S	S	NA	NA	NA	S	S	S	R	S	rx absent	rx absent	rx absent	rx absent	rx absent	rx absent	rx absent	rx absent	rx absent	rx absent	rx absent	rx absent	rx absent	rx absent	rx absent	rx absent	rx absent	rx absent	rx absent	rx absent	rx absent	rx absent	rx absent
UVA18681	P461	No	fall	1	44	Female	nocf	db	Urine/Catheter	Non-Mucoid	Non-Metallic	Hemolytic	Green	NA	Vitek	S	NA	S	NA	NA	NA	S	S	S	S	S	rx absent	rx absent	rx absent	rx absent	rx absent	rx absent	rx absent	rx absent	rx absent	rx absent	rx absent	rx absent	rx absent	rx absent	rx absent	rx absent	rx absent	rx absent	rx absent	rx absent	rx absent	rx absent	rx absent
UVA18857	P386	No	fall	1	81	Male	nocf	nodb	Lung/Trachea	Non-Mucoid	Non-Metallic	Non-Hemolytic	Mixed	blue/green	Sensititer	S	S	S	NA	NA	NA	S	S	S	S	S	rx absent	rx absent	rx absent	rx absent	rx absent	rx present	rx absent	rx absent	rx absent	rx absent	rx absent	rx absent	rx absent	rx absent	rx absent	rx present	rx absent	rx present	rx absent	rx absent	rx absent	rx absent	rx absent
UVA18927	P193	No	summer	1	43	Female	nocf	nodb	Urine/Catheter	Non-Mucoid	Non-Metallic	Hemolytic	None	NA	Vitek	S	NA	S	NA	NA	NA	I	S	R	I	S	rx absent	rx absent	rx absent	rx absent	rx absent	rx absent	rx absent	rx absent	rx absent	rx absent	rx absent	rx present	rx absent	rx absent	rx absent	rx absent	rx absent	rx absent	rx absent	rx absent	rx absent	rx absent	rx absent
UVA19031	P129	No	spring	1	22	Male	cf	nodb	Lung/Trachea	Non-Mucoid	Non-Metallic	Non-Hemolytic	Green	NA	Sensititer	I	S	S	NA	NA	NA	I	I	S	S	S	rx absent	rx absent	rx absent	rx absent	rx absent	rx absent	rx absent	rx absent	rx absent	rx absent	rx absent	rx absent	rx absent	rx absent	rx absent	rx absent	rx absent	rx absent	rx absent	rx absent	rx absent	rx absent	rx absent
UVA19055	P93	No	spring	1	78	Female	nocf	nodb	Urine/Catheter	Non-Mucoid	Non-Metallic	Hemolytic	Green	NA	Vitek	S	NA	S	NA	NA	NA	S	S	S	S	S	rx absent	rx absent	rx absent	rx absent	rx absent	rx absent	rx absent	rx absent	rx absent	rx absent	rx absent	rx present	rx absent	rx absent	rx absent	rx absent	rx present	rx absent	rx absent	rx absent	rx absent	rx absent	rx absent
UVA19137	P46	Yes	fall	2	74	Male	nocf	nodb	Lung/Trachea	Non-Mucoid	Non-Metallic	Hemolytic	Green	NA	Sensititer	S	R	I	NA	NA	NA	S	S	S	R	S	rx absent	rx absent	rx absent	rx absent	rx absent	rx absent	rx absent	rx absent	rx present	rx absent	rx present	rx absent	rx absent	rx absent	rx absent	rx absent	rx absent	rx absent	rx absent	rx absent	rx absent	rx absent	rx absent
UVA19210	P390	No	fall	1	0.583333333	Male	cf	nodb	ENT/Sinus	Non-Mucoid	Non-Metallic	Hemolytic	Green	NA	Sensititer	S	S	S	NA	NA	NA	S	S	S	S	S	rx absent	rx absent	rx absent	rx absent	rx absent	rx absent	rx absent	rx absent	rx absent	rx present	rx absent	rx absent	rx absent	rx absent	rx absent	rx absent	rx absent	rx absent	rx absent	rx absent	rx absent	rx absent	rx absent
UVA19260	P21	Yes	winter	2	20	Male	nocf	nodb	Lung/Trachea	Non-Mucoid	Metallic	Hemolytic	None	NA	Sensititer	S	S	S	NA	NA	NA	S	S	S	S	S	rx absent	rx absent	rx present	rx absent	rx absent	rx absent	rx absent	rx absent	rx absent	rx absent	rx absent	rx absent	rx absent	rx absent	rx absent	rx absent	rx absent	rx absent	rx absent	rx absent	rx absent	rx absent	rx absent
UVA19288	P537	Yes	winter	2	47	Female	nocf	db	Skin/Wound	Non-Mucoid	Metallic	Hemolytic	None	NA	Sensititer	S	R	S	NA	NA	NA	S	S	S	I	S	rx absent	rx absent	rx absent	rx absent	rx absent	rx absent	rx absent	rx absent	rx absent	rx absent	rx absent	rx absent	rx absent	rx absent	rx absent	rx absent	rx present	rx absent	rx absent	rx absent	rx absent	rx absent	rx absent
UVA19326	P245	Yes	fall	2	78	Male	nocf	nodb	Lung/Trachea	Non-Mucoid	Metallic	Non-Hemolytic	Mixed	green/red	Sensititer	S	S	S	NA	NA	NA	S	S	S	S	S	rx absent	rx absent	rx absent	rx absent	rx absent	rx present	rx absent	rx absent	rx absent	rx absent	rx absent	rx absent	rx absent	rx absent	rx absent	rx absent	rx absent	rx absent	rx absent	rx absent	rx absent	rx absent	rx absent
UVA19396	P254	No	fall	1	21	Female	cf	nodb	Lung/Trachea	Non-Mucoid	Non-Metallic	Non-Hemolytic	Green	NA	Sensititer	S	S	S	NA	NA	NA	S	S	S	S	S	rx present	rx absent	rx absent	rx absent	rx absent	rx absent	rx present	rx absent	rx absent	rx absent	rx absent	rx absent	rx absent	rx absent	rx absent	rx absent	rx absent	rx absent	rx absent	rx absent	rx present	rx absent	rx absent
UVA19756	P256	Yes	summer	2	68	Female	nocf	db	Skin/Wound	Non-Mucoid	Non-Metallic	Hemolytic	Blue	NA	Sensititer	S	S	S	NA	NA	NA	S	S	S	S	S	rx absent	rx present	rx absent	rx absent	rx absent	rx absent	rx absent	rx absent	rx absent	rx absent	rx absent	rx absent	rx absent	rx absent	rx absent	rx absent	rx absent	rx present	rx absent	rx absent	rx absent	rx absent	rx absent
UVA19942	P525	No	fall	1	26	Male	nocf	nodb	Urine/Catheter	Non-Mucoid	Non-Metallic	Hemolytic	Green	NA	Vitek	S	NA	S	NA	NA	NA	I	S	S	S	S	rx absent	rx absent	rx absent	rx absent	rx absent	rx absent	rx absent	rx absent	rx present	rx absent	rx present	rx absent	rx absent	rx absent	rx absent	rx absent	rx absent	rx present	rx absent	rx absent	rx absent	rx absent	rx absent
UVA20033	P307	No	summer	1	36	Female	cf	db	Lung/Trachea	Non-Mucoid	Metallic	Non-Hemolytic	Green	NA	Sensititer	S	S	S	NA	NA	NA	S	R	S	S	R	rx absent	rx absent	rx absent	rx absent	rx absent	rx present	rx absent	rx absent	rx absent	rx absent	rx absent	rx absent	rx absent	rx absent	rx absent	rx absent	rx absent	rx absent	rx absent	rx absent	rx absent	rx absent	rx absent
UVA20157	P188	No	fall	1	66	Female	nocf	db	Urine/Catheter	Non-Mucoid	Non-Metallic	Hemolytic	Green	NA	Sensititer	S	S	S	NA	NA	NA	S	S	S	S	S	rx absent	rx absent	rx absent	rx absent	rx absent	rx absent	rx absent	rx absent	rx absent	rx absent	rx absent	rx absent	rx absent	rx absent	rx absent	rx absent	rx absent	rx absent	rx absent	rx absent	rx absent	rx absent	rx absent
UVA20178	P218	No	winter	1	71	Female	nocf	nodb	Lung/Trachea	Mucoid	Non-Metallic	Non-Hemolytic	None	NA	Sensititer	S	S	S	NA	NA	NA	S	S	S	S	S	rx absent	rx absent	rx absent	rx absent	rx absent	rx absent	rx absent	rx absent	rx absent	rx absent	rx absent	rx absent	rx absent	rx absent	rx absent	rx absent	rx absent	rx absent	rx absent	rx absent	rx absent	rx absent	rx absent
UVA20237	P509	No	fall	1	63	Male	nocf	nodb	Urine/Catheter	Non-Mucoid	Metallic	Hemolytic	Mixed	blue/green	Vitek	S	NA	S	NA	NA	NA	R	R	I	I	S	rx absent	rx absent	rx absent	rx absent	rx absent	rx absent	rx absent	rx absent	rx absent	rx absent	rx absent	rx absent	rx absent	rx absent	rx absent	rx absent	rx absent	rx absent	rx absent	rx absent	rx absent	rx absent	rx absent
UVA20270	P202	Yes	summer	2	43	Male	cf	nodb	ENT/Sinus	Mucoid	Non-Metallic	Hemolytic	Green	NA	Sensititer	S	S	S	NA	NA	NA	S	S	S	S	S	rx absent	rx absent	rx absent	rx absent	rx absent	rx present	rx absent	rx absent	rx absent	rx absent	rx absent	rx absent	rx absent	rx absent	rx absent	rx absent	rx absent	rx present	rx absent	rx absent	rx absent	rx absent	rx absent
UVA20279	P87	No	summer	1	55	Male	nocf	db	Urine/Catheter	Non-Mucoid	Metallic	Hemolytic	Green	NA	Vitek	S	NA	S	NA	NA	NA	S	S	S	S	S	rx absent	rx absent	rx absent	rx absent	rx absent	rx absent	rx absent	rx absent	rx absent	rx absent	rx absent	rx absent	rx absent	rx absent	rx absent	rx absent	rx absent	rx absent	rx absent	rx absent	rx absent	rx absent	rx absent
UVA20400	P233	No	spring	1	41	Male	cf	db	ENT/Sinus	Non-Mucoid	Non-Metallic	Non-Hemolytic	Green	NA	Sensititer	R	R	R	NA	NA	NA	S	R	R	R	S	rx present	rx absent	rx absent	rx absent	rx absent	rx absent	rx absent	rx absent	rx absent	rx absent	rx absent	rx absent	rx absent	rx absent	rx absent	rx absent	rx absent	rx absent	rx present	rx absent	rx absent	rx absent	rx absent
UVA20429	P208	Yes	summer	2	37	Male	cf	db	Lung/Trachea	Mucoid	Non-Metallic	Non-Hemolytic	None	NA	Sensititer	S	S	S	NA	NA	NA	S	S	S	S	S	rx absent	rx absent	rx absent	rx absent	rx absent	rx present	rx present	rx absent	rx absent	rx absent	rx absent	rx absent	rx absent	rx absent	rx absent	rx absent	rx absent	rx absent	rx absent	rx absent	rx absent	rx absent	rx absent
UVA20661	P99	No	summer	1	18	Male	nocf	nodb	Urine/Catheter	Non-Mucoid	Non-Metallic	Hemolytic	Green	NA	Vitek	S	NA	S	NA	NA	NA	S	S	S	S	S	rx absent	rx absent	rx absent	rx absent	rx absent	rx absent	rx absent	rx absent	rx absent	rx absent	rx absent	rx absent	rx absent	rx absent	rx absent	rx absent	rx absent	rx absent	rx absent	rx absent	rx absent	rx absent	rx absent
UVA20775	P167	No	spring	1	63	Female	nocf	nodb	Urine/Catheter	Non-Mucoid	Non-Metallic	Hemolytic	Green	NA	Vitek	S	NA	S	NA	NA	NA	S	S	S	S	S	rx absent	rx absent	rx absent	rx absent	rx absent	rx absent	rx absent	rx absent	rx absent	rx absent	rx absent	rx absent	rx absent	rx absent	rx absent	rx absent	rx absent	rx absent	rx absent	rx absent	rx absent	rx absent	rx absent
UVA20797	P518	No	fall	1	>=90	Male	nocf	db	Lung/Trachea	Non-Mucoid	Non-Metallic	Hemolytic	Green	NA	Sensititer	S	S	S	NA	NA	NA	S	S	S	S	S	rx absent	rx absent	rx absent	rx absent	rx absent	rx absent	rx absent	rx absent	rx present	rx absent	rx absent	rx absent	rx absent	rx absent	rx absent	rx absent	rx absent	rx absent	rx absent	rx absent	rx absent	rx absent	rx absent
UVA20879	P17	No	summer	1	79	Female	nocf	nodb	Urine/Catheter	Non-Mucoid	Metallic	Hemolytic	Green	NA	Vitek	S	NA	S	NA	NA	NA	S	S	S	S	S	rx absent	rx absent	rx absent	rx absent	rx absent	rx absent	rx absent	rx absent	rx present	rx absent	rx absent	rx absent	rx absent	rx absent	rx absent	rx absent	rx absent	rx absent	rx absent	rx absent	rx absent	rx absent	rx absent
UVA20915	P152	Yes	fall	2	52	Male	cf	nodb	Lung/Trachea	Mucoid	Non-Metallic	Hemolytic	Mixed	none/green	Sensititer	S	S	S	NA	NA	NA	S	S	S	S	S	rx absent	rx absent	rx absent	rx absent	rx absent	rx absent	rx absent	rx absent	rx absent	rx absent	rx absent	rx absent	rx absent	rx absent	rx absent	rx absent	rx absent	rx absent	rx absent	rx absent	rx absent	rx absent	rx absent
UVA20943	P197	Yes	spring	3	25	Male	nocf	nodb	Lung/Trachea	Non-Mucoid	Non-Metallic	Hemolytic	Mixed	blue/green	Sensititer	S	R	I	NA	NA	NA	I	S	S	I	S	rx absent	rx absent	rx absent	rx absent	rx absent	rx absent	rx absent	rx absent	rx present	rx absent	rx present	rx absent	rx absent	rx absent	rx absent	rx absent	rx absent	rx absent	rx absent	rx absent	rx absent	rx absent	rx absent
UVA21061	P503	No	winter	1	77	Male	nocf	db	Urine/Catheter	Non-Mucoid	Non-Metallic	Hemolytic	Green	NA	Vitek	S	NA	S	NA	NA	NA	S	S	S	S	S	rx absent	rx absent	rx absent	rx absent	rx absent	rx absent	rx absent	rx absent	rx absent	rx absent	rx absent	rx absent	rx absent	rx absent	rx absent	rx absent	rx absent	rx absent	rx absent	rx absent	rx absent	rx absent	rx absent
UVA21134	P329	No	spring	1	6	Female	nocf	nodb	Urine/Catheter	Non-Mucoid	Metallic	Hemolytic	Mixed	green/blue	Vitek	S	NA	S	NA	NA	NA	S	S	S	S	S	rx absent	rx absent	rx absent	rx absent	rx absent	rx absent	rx absent	rx absent	rx absent	rx absent	rx absent	rx absent	rx absent	rx absent	rx absent	rx absent	rx absent	rx absent	rx absent	rx absent	rx absent	rx absent	rx absent
UVA21151	P243	No	fall	1	72	Female	nocf	nodb	Lung/Trachea	Non-Mucoid	Non-Metallic	Non-Hemolytic	Green	NA	Sensititer	S	S	S	NA	NA	NA	S	S	S	S	S	rx absent	rx absent	rx absent	rx absent	rx absent	rx absent	rx absent	rx absent	rx absent	rx absent	rx absent	rx absent	rx absent	rx absent	rx absent	rx absent	rx absent	rx absent	rx absent	rx absent	rx absent	rx absent	rx absent
UVA21233	P372	Yes	spring	2	64	Female	cf	db	ENT/Sinus	Non-Mucoid	Metallic	Hemolytic	Green	NA	Sensititer	S	S	S	NA	NA	NA	S	S	S	S	S	rx absent	rx absent	rx present	rx absent	rx absent	rx absent	rx absent	rx absent	rx absent	rx absent	rx absent	rx present	rx absent	rx absent	rx absent	rx absent	rx absent	rx absent	rx absent	rx absent	rx absent	rx present	rx absent
UVA21295	P350	No	winter	1	78	Male	nocf	nodb	ENT/Sinus	Mucoid	Non-Metallic	Non-Hemolytic	Green	NA	Sensititer	S	S	S	NA	NA	NA	S	S	S	S	S	rx absent	rx absent	rx absent	rx absent	rx absent	rx absent	rx absent	rx absent	rx absent	rx absent	rx absent	rx absent	rx absent	rx absent	rx absent	rx absent	rx absent	rx absent	rx absent	rx absent	rx absent	rx absent	rx absent
UVA21348	P156	No	spring	1	79	Female	nocf	nodb	Lung/Trachea	Non-Mucoid	Non-Metallic	Non-Hemolytic	Green	NA	Sensititer	S	S	S	NA	NA	NA	S	S	S	S	S	rx absent	rx absent	rx absent	rx absent	rx absent	rx absent	rx absent	rx absent	rx absent	rx absent	rx absent	rx absent	rx absent	rx absent	rx absent	rx absent	rx absent	rx absent	rx absent	rx absent	rx absent	rx absent	rx absent
UVA21396	P312	No	summer	1	77	Female	nocf	db	Urine/Catheter	Non-Mucoid	Non-Metallic	Hemolytic	Mixed	none/green	Vitek	S	NA	S	NA	NA	NA	S	S	S	S	S	rx absent	rx absent	rx absent	rx absent	rx absent	rx absent	rx absent	rx absent	rx absent	rx absent	rx absent	rx absent	rx absent	rx absent	rx absent	rx absent	rx present	rx absent	rx absent	rx absent	rx absent	rx absent	rx absent
UVA21683	P129	Yes	fall	7	23	Male	cf	nodb	Lung/Trachea	Non-Mucoid	Non-Metallic	Hemolytic	Green	NA	Sensititer	S	S	S	NA	NA	NA	S	S	S	S	S	rx absent	rx absent	rx absent	rx absent	rx absent	rx present	rx absent	rx absent	rx absent	rx absent	rx absent	rx absent	rx absent	rx absent	rx absent	rx absent	rx absent	rx absent	rx absent	rx absent	rx absent	rx absent	rx absent
UVA21740	P170	No	fall	1	74	Female	nocf	db	Urine/Catheter	Non-Mucoid	Metallic	Hemolytic	Green	NA	Vitek	S	NA	S	NA	NA	NA	S	S	S	S	S	rx absent	rx absent	rx absent	rx absent	rx absent	rx absent	rx absent	rx absent	rx absent	rx absent	rx absent	rx absent	rx absent	rx absent	rx absent	rx absent	rx absent	rx absent	rx absent	rx absent	rx absent	rx absent	rx absent
UVA21747	P212	Yes	winter	2	32	Female	cf	nodb	Lung/Trachea	Mucoid	Non-Metallic	Non-Hemolytic	None	2 colonies on fluor	Sensititer	S	S	S	NA	NA	NA	S	S	S	S	S	rx absent	rx absent	rx absent	rx absent	rx absent	rx present	rx absent	rx absent	rx absent	rx absent	rx absent	rx absent	rx absent	rx absent	rx absent	rx absent	rx absent	rx absent	rx absent	rx absent	rx absent	rx absent	rx absent
UVA21757	P199	No	winter	1	23	Female	cf	nodb	Lung/Trachea	Non-Mucoid	Non-Metallic	Hemolytic	Green	NA	Sensititer	S	S	S	NA	NA	NA	S	S	S	S	S	rx present	rx absent	rx absent	rx absent	rx absent	rx present	rx present	rx absent	rx absent	rx absent	rx absent	rx absent	rx absent	rx absent	rx absent	rx absent	rx absent	rx absent	rx absent	rx absent	rx absent	rx absent	rx absent
UVA21789	P103	Yes	fall	5	16	Male	cf	nodb	Lung/Trachea	Non-Mucoid	Non-Metallic	Hemolytic	Green	NA	Sensititer	I	S	S	NA	NA	NA	S	I	R	R	S	rx present	rx absent	rx absent	rx absent	rx absent	rx present	rx absent	rx absent	rx absent	rx absent	rx absent	rx absent	rx absent	rx absent	rx absent	rx absent	rx absent	rx present	rx absent	rx absent	rx absent	rx absent	rx absent
UVA21933	P265	Yes	fall	3	19	Female	cf	nodb	Lung/Trachea	Mucoid	Non-Metallic	Non-Hemolytic	Green	NA	Sensititer	S	S	S	NA	NA	NA	S	S	S	S	S	rx absent	rx absent	rx absent	rx absent	rx absent	rx present	rx absent	rx absent	rx absent	rx absent	rx absent	rx absent	rx absent	rx absent	rx absent	rx absent	rx absent	rx present	rx absent	rx absent	rx absent	rx absent	rx absent
UVA21958	P245	No	winter	1	78	Male	nocf	nodb	Lung/Trachea	Non-Mucoid	Non-Metallic	Non-Hemolytic	None	NA	Sensititer	S	S	S	NA	NA	NA	S	S	S	S	S	rx absent	rx absent	rx absent	rx absent	rx absent	rx absent	rx absent	rx absent	rx absent	rx absent	rx present	rx absent	rx absent	rx absent	rx absent	rx absent	rx absent	rx absent	rx absent	rx absent	rx absent	rx absent	rx absent
UVA22185	P506	No	fall	1	6	Female	nocf	nodb	Skin/Wound	Non-Mucoid	Non-Metallic	Hemolytic	Green	NA	Sensititer	S	S	S	NA	NA	NA	S	S	S	S	S	rx absent	rx absent	rx absent	rx absent	rx absent	rx absent	rx absent	rx absent	rx absent	rx absent	rx absent	rx absent	rx absent	rx absent	rx absent	rx absent	rx absent	rx absent	rx absent	rx absent	rx absent	rx absent	rx absent
UVA22266	P97	No	winter	1	75	Female	nocf	nodb	Skin/Wound	Non-Mucoid	Non-Metallic	Non-Hemolytic	Green	NA	Sensititer	S	R	I	NA	NA	NA	I	S	S	R	S	rx absent	rx absent	rx absent	rx absent	rx absent	rx absent	rx absent	rx absent	rx absent	rx absent	rx absent	rx absent	rx absent	rx absent	rx absent	rx absent	rx absent	rx absent	rx absent	rx absent	rx absent	rx absent	rx absent
UVA22340	P64	No	fall	1	61	Female	nocf	nodb	Lung/Trachea	Non-Mucoid	Metallic	Hemolytic	Mixed	green/blue	Sensititer	S	S	S	NA	NA	NA	S	S	S	I	S	rx absent	rx absent	rx absent	rx absent	rx absent	rx absent	rx absent	rx absent	rx absent	rx absent	rx absent	rx absent	rx absent	rx absent	rx absent	rx absent	rx absent	rx absent	rx absent	rx absent	rx absent	rx absent	rx absent
UVA22509	P421	Yes	winter	2	56	Female	cf	nodb	ENT/Sinus	Mucoid	Non-Metallic	Non-Hemolytic	Green	NA	Sensititer	R	S	S	NA	NA	NA	S	R	S	I	R	rx absent	rx absent	rx absent	rx absent	rx absent	rx present	rx present	rx absent	rx absent	rx absent	rx absent	rx absent	rx absent	rx absent	rx absent	rx absent	rx absent	rx absent	rx absent	rx absent	rx present	rx absent	rx absent
UVA22511	P165	Yes	fall	3	20	Female	cf	nodb	ENT/Sinus	Mucoid	Non-Metallic	Non-Hemolytic	None	NA	Sensititer	I	S	I	NA	NA	NA	S	I	I	S	S	rx present	rx absent	rx absent	rx absent	rx absent	rx present	rx present	rx absent	rx absent	rx absent	rx absent	rx absent	rx absent	rx absent	rx absent	rx absent	rx absent	rx absent	rx absent	rx absent	rx absent	rx absent	rx absent
UVA22555	P292	No	fall	1	21	Male	nocf	nodb	Urine/Catheter	Non-Mucoid	Non-Metallic	Hemolytic	Green	NA	Vitek	S	NA	S	NA	NA	NA	S	S	S	S	S	rx absent	rx absent	rx absent	rx absent	rx absent	rx absent	rx absent	rx absent	rx present	rx absent	rx absent	rx absent	rx absent	rx absent	rx absent	rx absent	rx absent	rx absent	rx absent	rx absent	rx absent	rx absent	rx absent
UVA22853	P286	No	summer	1	78	Female	nocf	nodb	Urine/Catheter	Non-Mucoid	Non-Metallic	Non-Hemolytic	Mixed	none-green	Vitek	S	NA	S	NA	NA	NA	S	S	I	S	S	rx absent	rx absent	rx absent	rx absent	rx absent	rx absent	rx absent	rx absent	rx absent	rx absent	rx absent	rx absent	rx absent	rx absent	rx absent	rx absent	rx absent	rx absent	rx absent	rx absent	rx absent	rx absent	rx absent
UVA22854	P172	No	summer	1	2	Male	nocf	nodb	Blood	Non-Mucoid	Non-Metallic	Hemolytic	Green	NA	Sensititer	S	S	S	NA	NA	NA	S	S	S	S	S	rx absent	rx absent	rx absent	rx absent	rx absent	rx absent	rx absent	rx absent	rx absent	rx absent	rx present	rx absent	rx absent	rx absent	rx absent	rx absent	rx absent	rx absent	rx absent	rx absent	rx absent	rx absent	rx absent
UVA23044	P535	No	fall	1	53	Female	nocf	nodb	Urine/Catheter	Non-Mucoid	Non-Metallic	Hemolytic	None	NA	Vitek	S	NA	S	NA	NA	NA	S	S	S	S	S	rx absent	rx absent	rx absent	rx absent	rx absent	rx absent	rx absent	rx absent	rx absent	rx absent	rx absent	rx absent	rx absent	rx absent	rx absent	rx absent	rx absent	rx absent	rx absent	rx absent	rx absent	rx absent	rx absent
UVA23211	P7	Yes	fall	3	41	Female	nocf	nodb	Lung/Trachea	Non-Mucoid	Non-Metallic	Hemolytic	None	NA	Kirby_Bauer	R	S	S	NA	NA	NA	S	R	S	S	R	rx absent	rx absent	rx absent	rx absent	rx absent	rx present	rx absent	rx absent	rx absent	rx absent	rx absent	rx absent	rx absent	rx absent	rx absent	rx absent	rx absent	rx absent	rx absent	rx absent	rx absent	rx absent	rx absent
UVA23384	P330	No	spring	1	45	Male	cf	db	Lung/Trachea	Non-Mucoid	Metallic	Hemolytic	Mixed	blue/green	Sensititer	I	R	R	R	S	S	S	R	R	R	S	rx absent	rx absent	rx absent	rx absent	rx absent	rx absent	rx absent	rx absent	rx absent	rx absent	rx present	rx absent	rx absent	rx absent	rx absent	rx absent	rx absent	rx absent	rx absent	rx absent	rx absent	rx absent	rx absent
UVA23417	P589	No	winter	1	56	Female	nocf	nodb	ENT/Sinus	Non-Mucoid	Metallic	Hemolytic	Green	NA	Sensititer	S	S	S	NA	NA	NA	S	S	S	S	S	rx absent	rx absent	rx present	rx absent	rx absent	rx absent	rx absent	rx absent	rx absent	rx absent	rx absent	rx absent	rx absent	rx absent	rx absent	rx absent	rx absent	rx absent	rx absent	rx absent	rx absent	rx absent	rx absent
UVA23444	P154	Yes	winter	14	40	Male	nocf	nodb	Urine/Catheter	Non-Mucoid	Metallic	Hemolytic	None	NA	Vitek	S	NA	S	NA	NA	NA	R	S	R	I	S	rx absent	rx absent	rx absent	rx absent	rx absent	rx absent	rx absent	rx absent	rx absent	rx absent	rx absent	rx absent	rx absent	rx absent	rx absent	rx absent	rx absent	rx present	rx absent	rx absent	rx absent	rx absent	rx absent
UVA23754	P483	No	fall	1	58	Male	nocf	nodb	Other	Non-Mucoid	Non-Metallic	Hemolytic	Green	NA	Sensititer	S	S	S	NA	NA	NA	S	S	S	S	S	rx absent	rx absent	rx absent	rx absent	rx absent	rx absent	rx absent	rx absent	rx absent	rx absent	rx absent	rx absent	rx absent	rx absent	rx absent	rx absent	rx absent	rx absent	rx absent	rx absent	rx absent	rx absent	rx absent
UVA23886	P103	Yes	fall	3	16	Male	cf	nodb	Lung/Trachea	Non-Mucoid	Non-Metallic	Non-Hemolytic	Green	NA	Sensititer	S	S	I	NA	NA	NA	R	S	S	R	S	rx present	rx absent	rx absent	rx absent	rx absent	rx present	rx absent	rx absent	rx absent	rx absent	rx absent	rx absent	rx absent	rx absent	rx absent	rx absent	rx absent	rx present	rx absent	rx absent	rx absent	rx absent	rx absent
UVA24201	P441	Yes	winter	3	69	Male	nocf	nodb	Lung/Trachea	Non-Mucoid	Non-Metallic	Hemolytic	Green	NA	Sensititer	S	R	I	NA	NA	NA	S	S	I	R	S	rx absent	rx absent	rx absent	rx absent	rx absent	rx absent	rx absent	rx absent	rx absent	rx absent	rx present	rx present	rx absent	rx absent	rx absent	rx absent	rx absent	rx present	rx absent	rx absent	rx absent	rx absent	rx absent
UVA24304	P129	Yes	fall	7	23	Male	cf	nodb	Lung/Trachea	Non-Mucoid	Non-Metallic	Hemolytic	None	NA	Sensititer	I	S	S	NA	NA	NA	S	I	S	S	S	rx absent	rx absent	rx absent	rx absent	rx absent	rx present	rx absent	rx absent	rx absent	rx absent	rx absent	rx absent	rx absent	rx absent	rx absent	rx absent	rx absent	rx absent	rx absent	rx absent	rx absent	rx absent	rx absent
UVA24357	P278	No	spring	1	85	Male	nocf	nodb	Lung/Trachea	Mucoid	Non-Metallic	Hemolytic	None	NA	Sensititer	S	S	S	NA	NA	NA	S	S	S	S	S	rx absent	rx absent	rx absent	rx absent	rx absent	rx absent	rx absent	rx absent	rx absent	rx absent	rx absent	rx absent	rx absent	rx absent	rx absent	rx absent	rx absent	rx absent	rx absent	rx absent	rx absent	rx absent	rx absent
UVA24741	P587	No	winter	1	68	Female	nocf	db	Skin/Wound	Non-Mucoid	Non-Metallic	Hemolytic	Green	NA	Sensititer	S	R	R	R	S	S	R	R	I	R	R	rx absent	rx absent	rx absent	rx absent	rx absent	rx absent	rx absent	rx absent	rx absent	rx absent	rx present	rx absent	rx absent	rx absent	rx absent	rx absent	rx absent	rx absent	rx absent	rx absent	rx absent	rx absent	rx absent
UVA24760	P186	Yes	winter	4	47	Female	cf	db	Lung/Trachea	Mucoid	Non-Metallic	Non-Hemolytic	Green	NA	Sensititer	S	S	S	NA	NA	NA	R	S	S	I	S	rx absent	rx absent	rx absent	rx absent	rx absent	rx present	rx absent	rx absent	rx absent	rx absent	rx absent	rx absent	rx absent	rx absent	rx absent	rx absent	rx absent	rx absent	rx absent	rx absent	rx absent	rx absent	rx absent
UVA24785	P112	No	spring	1	23	Female	nocf	nodb	ENT/Sinus	Non-Mucoid	Metallic	Hemolytic	Mixed	blue/green	Sensititer	S	S	S	NA	NA	NA	S	S	S	S	S	rx absent	rx absent	rx absent	rx absent	rx absent	rx absent	rx absent	rx absent	rx absent	rx absent	rx absent	rx absent	rx absent	rx absent	rx absent	rx absent	rx present	rx absent	rx absent	rx absent	rx absent	rx absent	rx absent
UVA24848	P186	Yes	summer	2	46	Female	cf	db	Lung/Trachea	Mucoid	Non-Metallic	Non-Hemolytic	None	NA	Sensititer	S	S	S	NA	NA	NA	R	S	S	S	S	rx absent	rx absent	rx absent	rx absent	rx absent	rx present	rx absent	rx absent	rx absent	rx absent	rx absent	rx absent	rx absent	rx absent	rx absent	rx absent	rx absent	rx present	rx absent	rx absent	rx absent	rx absent	rx absent
UVA25062	P217	No	summer	1	75	Female	nocf	db	Urine/Catheter	Non-Mucoid	Non-Metallic	Non-Hemolytic	Green	NA	Vitek	S	NA	S	NA	NA	NA	S	S	S	I	S	rx absent	rx absent	rx absent	rx absent	rx absent	rx absent	rx absent	rx absent	rx absent	rx absent	rx absent	rx absent	rx absent	rx absent	rx absent	rx absent	rx absent	rx absent	rx absent	rx absent	rx absent	rx absent	rx absent
UVA25103	P165	No	summer	1	19	Female	cf	nodb	Lung/Trachea	Non-Mucoid	Non-Metallic	Hemolytic	None	NA	Kirby_Bauer	R	R	R	NA	NA	NA	R	R	S	I	S	rx present	rx absent	rx absent	rx absent	rx absent	rx present	rx present	rx absent	rx absent	rx absent	rx absent	rx absent	rx absent	rx absent	rx absent	rx absent	rx absent	rx absent	rx absent	rx absent	rx absent	rx absent	rx absent
UVA25313	P469	No	winter	1	57	Female	nocf	db	Blood	Non-Mucoid	Non-Metallic	Hemolytic	Green	NA	Sensititer	S	S	S	NA	NA	NA	S	S	S	S	S	rx absent	rx absent	rx absent	rx absent	rx absent	rx absent	rx absent	rx absent	rx present	rx absent	rx absent	rx absent	rx absent	rx absent	rx absent	rx absent	rx absent	rx absent	rx absent	rx absent	rx absent	rx absent	rx absent
UVA25316	P154	Yes	spring	3	39	Male	nocf	nodb	Urine/Catheter	Non-Mucoid	Metallic	Hemolytic	Green	NA	Vitek	S	NA	S	NA	NA	NA	R	S	S	I	S	rx absent	rx absent	rx absent	rx absent	rx absent	rx absent	rx present	rx absent	rx absent	rx absent	rx absent	rx absent	rx absent	rx absent	rx absent	rx absent	rx absent	rx present	rx absent	rx absent	rx absent	rx absent	rx absent
UVA25452	P294	No	spring	1	56	Male	nocf	nodb	ENT/Sinus	Non-Mucoid	Non-Metallic	Hemolytic	Green	NA	Sensititer	S	S	S	NA	NA	NA	S	S	S	S	S	rx absent	rx absent	rx absent	rx absent	rx absent	rx absent	rx absent	rx absent	rx absent	rx absent	rx absent	rx absent	rx absent	rx absent	rx absent	rx absent	rx absent	rx absent	rx absent	rx absent	rx absent	rx absent	rx absent
UVA25490	P391	No	winter	1	87	Male	nocf	nodb	Urine/Catheter	Non-Mucoid	Metallic	Hemolytic	None	NA	Vitek	S	NA	S	NA	NA	NA	S	S	S	S	S	rx absent	rx absent	rx absent	rx absent	rx absent	rx absent	rx absent	rx absent	rx absent	rx absent	rx absent	rx absent	rx absent	rx absent	rx absent	rx absent	rx present	rx absent	rx absent	rx absent	rx absent	rx absent	rx absent
UVA25512	P179	Yes	summer	2	30	Female	cf	db	Lung/Trachea	Non-Mucoid	Non-Metallic	Hemolytic	None	NA	Sensititer	R	S	S	NA	NA	NA	S	R	R	R	R	rx present	rx absent	rx absent	rx absent	rx absent	rx present	rx absent	rx absent	rx absent	rx absent	rx absent	rx absent	rx absent	rx absent	rx absent	rx absent	rx absent	rx absent	rx absent	rx absent	rx absent	rx absent	rx absent
UVA25702	P238	No	summer	1	38	Male	nocf	nodb	Urine/Catheter	Non-Mucoid	Non-Metallic	Hemolytic	Green	NA	Vitek	S	NA	S	NA	NA	NA	S	S	S	S	S	rx absent	rx absent	rx absent	rx absent	rx absent	rx absent	rx absent	rx absent	rx present	rx absent	rx absent	rx absent	rx absent	rx absent	rx absent	rx absent	rx absent	rx absent	rx absent	rx absent	rx absent	rx absent	rx absent
UVA25772	P42	No	spring	1	74	Male	nocf	nodb	Skin/Wound	Non-Mucoid	Non-Metallic	Hemolytic	Mixed	none/red	Sensititer	S	R	R	NA	NA	NA	S	S	S	R	S	rx absent	rx absent	rx absent	rx present	rx absent	rx present	rx absent	rx absent	rx present	rx absent	rx present	rx absent	rx absent	rx absent	rx absent	rx absent	rx absent	rx absent	rx absent	rx absent	rx absent	rx absent	rx absent
UVA25865	P65	No	fall	1	64	Female	nocf	nodb	Urine/Catheter	Mucoid	Non-Metallic	Non-Hemolytic	Blue	NA	Vitek	S	NA	S	NA	NA	NA	R	S	R	I	S	rx absent	rx absent	rx absent	rx absent	rx absent	rx absent	rx absent	rx absent	rx absent	rx absent	rx absent	rx absent	rx absent	rx absent	rx absent	rx absent	rx absent	rx absent	rx absent	rx absent	rx absent	rx absent	rx absent
UVA26058	P115	No	spring	1	62	Female	nocf	nodb	Lung/Trachea	Non-Mucoid	Non-Metallic	Hemolytic	Mixed	green/blue	Sensititer	S	S	S	NA	NA	NA	S	S	S	S	S	rx absent	rx absent	rx present	rx absent	rx absent	rx present	rx absent	rx absent	rx absent	rx absent	rx absent	rx absent	rx absent	rx absent	rx absent	rx absent	rx absent	rx absent	rx absent	rx absent	rx absent	rx absent	rx absent
UVA26412	P456	No	winter	1	2	Female	nocf	nodb	ENT/Sinus	Non-Mucoid	Metallic	Hemolytic	None	NA	Sensititer	S	S	S	NA	NA	NA	S	S	S	S	S	rx absent	rx absent	rx absent	rx absent	rx absent	rx absent	rx absent	rx absent	rx absent	rx absent	rx absent	rx absent	rx absent	rx absent	rx absent	rx absent	rx absent	rx absent	rx absent	rx absent	rx absent	rx absent	rx absent
UVA26486	P326	No	spring	1	65	Male	nocf	db	Urine/Catheter	Non-Mucoid	Metallic	Hemolytic	Mixed	blue/green	Vitek	S	NA	S	NA	NA	NA	S	S	S	S	S	rx absent	rx absent	rx absent	rx absent	rx absent	rx absent	rx absent	rx absent	rx absent	rx absent	rx absent	rx absent	rx absent	rx absent	rx absent	rx absent	rx absent	rx absent	rx absent	rx absent	rx absent	rx absent	rx absent
UVA26601	P199	Yes	fall	6	23	Female	cf	nodb	Lung/Trachea	Non-Mucoid	Non-Metallic	Hemolytic	Green	NA	Sensititer	S	S	S	NA	NA	NA	I	S	S	S	S	rx present	rx absent	rx absent	rx absent	rx absent	rx present	rx present	rx absent	rx present	rx absent	rx absent	rx absent	rx absent	rx absent	rx absent	rx absent	rx absent	rx absent	rx absent	rx absent	rx absent	rx absent	rx absent
UVA26671	P6	No	spring	1	77	Male	nocf	nodb	Lung/Trachea	Non-Mucoid	Metallic	Hemolytic	Blue	NA	Sensititer	S	S	S	NA	NA	NA	S	S	S	I	S	rx absent	rx absent	rx present	rx absent	rx absent	rx absent	rx absent	rx absent	rx absent	rx absent	rx absent	rx absent	rx absent	rx absent	rx absent	rx absent	rx absent	rx absent	rx absent	rx absent	rx absent	rx absent	rx absent
UVA26710	P352	No	fall	1	69	Male	nocf	nodb	Skin/Wound	Non-Mucoid	Non-Metallic	Hemolytic	Green	NA	Sensititer	S	R	I	NA	NA	NA	S	S	S	R	S	rx absent	rx absent	rx absent	rx absent	rx absent	rx absent	rx absent	rx absent	rx absent	rx absent	rx absent	rx present	rx absent	rx absent	rx absent	rx absent	rx absent	rx absent	rx absent	rx absent	rx absent	rx absent	rx absent
UVA27081	P154	Yes	summer	8	39	Male	nocf	nodb	Lung/Trachea	Non-Mucoid	Metallic	Hemolytic	Green	NA	Sensititer	S	R	R	NA	NA	NA	I	S	R	R	S	rx absent	rx absent	rx absent	rx absent	rx absent	rx absent	rx absent	rx absent	rx absent	rx absent	rx absent	rx absent	rx absent	rx absent	rx absent	rx absent	rx absent	rx present	rx absent	rx absent	rx absent	rx absent	rx absent
UVA27083	P235	Yes	winter	3	24	Female	cf	nodb	ENT/Sinus	Non-Mucoid	Non-Metallic	Non-Hemolytic	None	NA	Sensititer	S	S	S	NA	NA	NA	S	S	S	S	S	rx absent	rx absent	rx absent	rx absent	rx absent	rx present	rx present	rx absent	rx absent	rx absent	rx absent	rx absent	rx absent	rx absent	rx absent	rx absent	rx absent	rx absent	rx absent	rx absent	rx present	rx absent	rx absent
UVA27636	P393	No	winter	1	58	Female	nocf	nodb	Lung/Trachea	Non-Mucoid	Non-Metallic	Hemolytic	Green	NA	Sensititer	S	R	S	NA	NA	NA	S	S	S	S	S	rx absent	rx absent	rx present	rx absent	rx absent	rx absent	rx absent	rx absent	rx absent	rx absent	rx present	rx present	rx absent	rx absent	rx absent	rx absent	rx absent	rx absent	rx absent	rx absent	rx absent	rx absent	rx absent
UVA27889	P88	No	summer	1	66	Male	nocf	db	Urine/Catheter	Non-Mucoid	Non-Metallic	Non-Hemolytic	Mixed	blue/green	Vitek	I	NA	R	NA	NA	NA	R	I	R	R	S	rx absent	rx absent	rx absent	rx absent	rx absent	rx absent	rx absent	rx absent	rx absent	rx absent	rx absent	rx absent	rx absent	rx absent	rx absent	rx absent	rx absent	rx absent	rx absent	rx absent	rx absent	rx absent	rx absent
UVA27899	P407	No	fall	1	5	Female	nocf	nodb	ENT/Sinus	Non-Mucoid	Metallic	Hemolytic	Green	NA	Sensititer	S	S	S	NA	NA	NA	S	S	S	S	S	rx absent	rx absent	rx absent	rx absent	rx absent	rx absent	rx absent	rx absent	rx absent	rx absent	rx absent	rx absent	rx absent	rx absent	rx absent	rx absent	rx absent	rx absent	rx absent	rx absent	rx absent	rx absent	rx absent
UVA27939	P382	No	winter	1	84	Female	nocf	nodb	Other	Non-Mucoid	Non-Metallic	Hemolytic	Green	NA	Sensititer	S	S	S	NA	NA	NA	S	S	S	S	S	rx absent	rx absent	rx absent	rx absent	rx absent	rx absent	rx absent	rx absent	rx present	rx absent	rx absent	rx absent	rx absent	rx absent	rx absent	rx absent	rx present	rx absent	rx absent	rx absent	rx absent	rx absent	rx absent
UVA27964	P220	Yes	fall	2	32	Male	cf	nodb	Lung/Trachea	Non-Mucoid	Non-Metallic	Non-Hemolytic	None	NA	Sensititer	R	S	I	NA	NA	NA	S	R	R	R	R	rx absent	rx absent	rx absent	rx absent	rx absent	rx present	rx absent	rx absent	rx absent	rx absent	rx absent	rx absent	rx absent	rx absent	rx absent	rx absent	rx absent	rx absent	rx absent	rx absent	rx absent	rx absent	rx absent
UVA27994	P210	No	summer	1	77	Female	nocf	nodb	Urine/Catheter	Non-Mucoid	Non-Metallic	Hemolytic	Green	NA	Vitek	S	NA	S	NA	NA	NA	S	S	S	S	S	rx absent	rx present	rx absent	rx absent	rx absent	rx absent	rx absent	rx absent	rx absent	rx absent	rx absent	rx absent	rx absent	rx absent	rx absent	rx absent	rx absent	rx absent	rx absent	rx absent	rx absent	rx absent	rx absent
UVA28224	P540	Yes	winter	5	69	Male	nocf	nodb	Urine/Catheter	Non-Mucoid	Non-Metallic	Hemolytic	Green	NA	Vitek	S	NA	S	NA	NA	NA	S	S	I	I	S	rx absent	rx absent	rx absent	rx absent	rx absent	rx absent	rx absent	rx absent	rx absent	rx absent	rx present	rx absent	rx absent	rx absent	rx absent	rx absent	rx absent	rx present	rx absent	rx absent	rx absent	rx absent	rx absent
UVA28252	P23	No	spring	1	70	Female	nocf	nodb	Other	Non-Mucoid	Non-Metallic	Non-Hemolytic	Green	NA	Sensititer	S	S	S	NA	NA	NA	S	S	S	S	S	rx absent	rx absent	rx absent	rx absent	rx absent	rx absent	rx absent	rx absent	rx absent	rx absent	rx absent	rx absent	rx absent	rx absent	rx absent	rx absent	rx absent	rx absent	rx absent	rx absent	rx absent	rx absent	rx absent
UVA28293	P411	No	winter	1	71	Female	nocf	nodb	Lung/Trachea	Non-Mucoid	Metallic	Hemolytic	Green	NA	Sensititer	S	S	S	NA	NA	NA	S	S	S	S	S	rx absent	rx absent	rx present	rx absent	rx absent	rx absent	rx absent	rx absent	rx absent	rx absent	rx absent	rx absent	rx absent	rx absent	rx absent	rx absent	rx absent	rx present	rx absent	rx absent	rx absent	rx absent	rx absent
UVA28358	P3	Yes	fall	2	61	Female	nocf	nodb	Skin/Wound	Non-Mucoid	Non-Metallic	Hemolytic	Green	NA	Sensititer	S	S	S	NA	NA	NA	S	S	S	S	S	rx absent	rx absent	rx absent	rx absent	rx absent	rx absent	rx absent	rx absent	rx present	rx absent	rx absent	rx absent	rx absent	rx absent	rx absent	rx absent	rx absent	rx absent	rx absent	rx absent	rx absent	rx absent	rx absent
UVA28635	P195	Yes	spring	2	18	Female	cf	nodb	Lung/Trachea	Non-Mucoid	Non-Metallic	Hemolytic	Green	NA	Sensititer	S	S	S	NA	NA	NA	I	S	S	S	S	rx absent	rx absent	rx absent	rx absent	rx absent	rx present	rx present	rx absent	rx absent	rx absent	rx absent	rx absent	rx absent	rx absent	rx absent	rx absent	rx absent	rx present	rx absent	rx absent	rx absent	rx absent	rx absent
UVA28717	P538	No	winter	1	13	Male	nocf	nodb	Lung/Trachea	Non-Mucoid	Non-Metallic	Hemolytic	Mixed	blue/green	Sensititer	S	S	S	NA	NA	NA	S	S	S	S	S	rx absent	rx absent	rx absent	rx absent	rx absent	rx absent	rx absent	rx absent	rx absent	rx absent	rx absent	rx absent	rx absent	rx absent	rx absent	rx absent	rx absent	rx absent	rx absent	rx absent	rx absent	rx absent	rx absent
UVA28897	P295	Yes	fall	3	77	Female	nocf	nodb	Urine/Catheter	Non-Mucoid	Non-Metallic	Hemolytic	Mixed	blue/green	Vitek	S	NA	S	NA	NA	NA	R	S	S	S	S	rx absent	rx absent	rx absent	rx absent	rx absent	rx absent	rx absent	rx absent	rx absent	rx absent	rx present	rx present	rx absent	rx absent	rx absent	rx absent	rx absent	rx absent	rx absent	rx absent	rx absent	rx absent	rx absent
UVA28909	P163	No	fall	1	52	Male	nocf	db	Skin/Wound	Non-Mucoid	Non-Metallic	Hemolytic	None	NA	Sensititer	S	S	S	NA	NA	NA	S	S	S	S	S	rx absent	rx absent	rx absent	rx absent	rx absent	rx absent	rx absent	rx absent	rx absent	rx absent	rx absent	rx absent	rx absent	rx absent	rx absent	rx absent	rx absent	rx absent	rx absent	rx absent	rx absent	rx absent	rx absent
UVA28992	P347	Yes	fall	2	88	Female	nocf	nodb	Urine/Catheter	Non-Mucoid	Metallic	Non-Hemolytic	Mixed	green/blue	Vitek	S	NA	S	NA	NA	NA	S	S	S	S	S	rx absent	rx absent	rx absent	rx absent	rx absent	rx absent	rx absent	rx absent	rx absent	rx absent	rx absent	rx present	rx absent	rx absent	rx absent	rx absent	rx present	rx absent	rx absent	rx absent	rx absent	rx absent	rx absent
UVA28995	P423	No	fall	1	47	Male	nocf	nodb	Urine/Catheter	Non-Mucoid	Non-Metallic	Non-Hemolytic	Green	NA	Vitek	S	NA	S	NA	NA	NA	S	S	S	S	S	rx absent	rx absent	rx absent	rx absent	rx absent	rx absent	rx absent	rx absent	rx absent	rx absent	rx present	rx absent	rx absent	rx absent	rx absent	rx absent	rx present	rx absent	rx absent	rx absent	rx absent	rx absent	rx absent
UVA29113	P583	No	winter	1	55	Female	nocf	nodb	ENT/Sinus	Non-Mucoid	Non-Metallic	Hemolytic	None	NA	Sensititer	S	S	S	NA	NA	NA	S	S	S	S	S	rx absent	rx absent	rx absent	rx absent	rx absent	rx absent	rx absent	rx absent	rx absent	rx absent	rx absent	rx absent	rx absent	rx absent	rx absent	rx absent	rx absent	rx absent	rx absent	rx absent	rx absent	rx absent	rx absent
UVA29191	P172	Yes	fall	3	2	Male	nocf	nodb	Lung/Trachea	Non-Mucoid	Non-Metallic	Hemolytic	Green	NA	Sensititer	S	I	S	NA	NA	NA	S	S	S	I	S	rx absent	rx absent	rx absent	rx absent	rx absent	rx absent	rx absent	rx absent	rx absent	rx absent	rx present	rx absent	rx absent	rx absent	rx absent	rx absent	rx absent	rx absent	rx absent	rx absent	rx absent	rx absent	rx absent
UVA29272	P490	No	fall	1	61	Male	nocf	nodb	Urine/Catheter	Non-Mucoid	Metallic	Hemolytic	None	NA	Sensititer	S	S	S	NA	NA	NA	S	S	S	S	S	rx absent	rx absent	rx absent	rx absent	rx absent	rx absent	rx absent	rx absent	rx absent	rx absent	rx absent	rx absent	rx absent	rx absent	rx absent	rx absent	rx absent	rx absent	rx absent	rx absent	rx absent	rx absent	rx absent
UVA29289	P141	No	fall	1	46	Female	cf	db	Lung/Trachea	Mucoid	Non-Metallic	Non-Hemolytic	None	NA	Sensititer	S	S	I	NA	NA	NA	S	S	I	S	S	rx absent	rx absent	rx absent	rx absent	rx absent	rx present	rx present	rx absent	rx absent	rx absent	rx absent	rx absent	rx absent	rx absent	rx absent	rx absent	rx absent	rx absent	rx absent	rx absent	rx absent	rx absent	rx absent
UVA29364	P119	Yes	winter	3	34	Female	cf	db	Lung/Trachea	Non-Mucoid	Metallic	Hemolytic	None	NA	Sensititer	S	S	S	NA	NA	NA	S	S	I	S	S	rx absent	rx absent	rx absent	rx absent	rx absent	rx absent	rx present	rx absent	rx absent	rx absent	rx present	rx absent	rx absent	rx absent	rx absent	rx absent	rx absent	rx present	rx absent	rx absent	rx absent	rx absent	rx absent
UVA29543	P295	Yes	fall	2	77	Female	nocf	nodb	Urine/Catheter	Non-Mucoid	Non-Metallic	Hemolytic	Green	NA	Vitek	S	NA	S	NA	NA	NA	R	S	S	S	S	rx absent	rx absent	rx absent	rx absent	rx absent	rx absent	rx absent	rx absent	rx absent	rx absent	rx present	rx present	rx absent	rx absent	rx absent	rx absent	rx absent	rx absent	rx absent	rx absent	rx absent	rx absent	rx absent
UVA29600	P182	No	spring	1	68	Male	nocf	nodb	Urine/Catheter	Non-Mucoid	Non-Metallic	Hemolytic	Green	NA	Vitek	S	NA	S	NA	NA	NA	S	S	S	S	S	rx absent	rx absent	rx absent	rx absent	rx absent	rx absent	rx absent	rx absent	rx absent	rx absent	rx absent	rx absent	rx absent	rx absent	rx absent	rx absent	rx absent	rx absent	rx absent	rx absent	rx absent	rx absent	rx absent
UVA29615	P288	No	fall	1	31	Male	cf	db	Lung/Trachea	Mucoid	Non-Metallic	Hemolytic	None	NA	Sensititer	S	S	S	NA	NA	NA	S	S	S	S	S	rx absent	rx absent	rx absent	rx absent	rx absent	rx present	rx absent	rx absent	rx absent	rx absent	rx absent	rx absent	rx absent	rx absent	rx absent	rx absent	rx absent	rx absent	rx absent	rx absent	rx absent	rx absent	rx absent
UVA29628	P78	No	summer	1	64	Female	nocf	db	Skin/Wound	Non-Mucoid	Non-Metallic	Hemolytic	Mixed	blue/green	Sensititer	S	S	S	NA	NA	NA	R	S	R	S	S	rx absent	rx absent	rx absent	rx absent	rx absent	rx absent	rx absent	rx absent	rx absent	rx absent	rx absent	rx absent	rx absent	rx absent	rx absent	rx absent	rx absent	rx present	rx absent	rx present	rx absent	rx absent	rx absent
UVA29656	P387	No	winter	1	65	Female	nocf	db	Urine/Catheter	Non-Mucoid	Non-Metallic	Hemolytic	Green	NA	Vitek	S	NA	S	NA	NA	NA	S	S	S	S	S	rx absent	rx absent	rx absent	rx absent	rx absent	rx absent	rx absent	rx absent	rx absent	rx absent	rx absent	rx absent	rx absent	rx absent	rx absent	rx absent	rx absent	rx absent	rx absent	rx absent	rx absent	rx absent	rx absent
UVA29723	P348	Yes	fall	12	25	Female	cf	db	ENT/Sinus	Mucoid	Non-Metallic	Non-Hemolytic	Mixed	green/blue	Sensititer	R	I	S	NA	NA	NA	R	R	S	I	S	rx absent	rx absent	rx absent	rx absent	rx absent	rx present	rx present	rx absent	rx present	rx absent	rx present	rx absent	rx absent	rx absent	rx absent	rx absent	rx absent	rx present	rx absent	rx absent	rx absent	rx absent	rx absent
UVA29803	P542	No	fall	1	60	Male	nocf	db	Skin/Wound	Non-Mucoid	Metallic	Hemolytic	Blue	NA	Sensititer	S	S	S	NA	NA	NA	I	S	S	S	S	rx absent	rx absent	rx absent	rx absent	rx absent	rx absent	rx absent	rx absent	rx absent	rx absent	rx absent	rx absent	rx absent	rx absent	rx absent	rx absent	rx absent	rx absent	rx absent	rx absent	rx absent	rx absent	rx absent
UVA29905	P339	No	spring	1	79	Female	nocf	nodb	Skin/Wound	Non-Mucoid	Non-Metallic	Hemolytic	Green	NA	Sensititer	S	S	S	NA	NA	NA	S	S	S	S	S	rx absent	rx absent	rx absent	rx absent	rx absent	rx absent	rx absent	rx absent	rx absent	rx absent	rx absent	rx absent	rx absent	rx absent	rx absent	rx absent	rx absent	rx absent	rx absent	rx absent	rx absent	rx absent	rx absent
UVA30200	P60	Yes	fall	5	18	Male	cf	db	Lung/Trachea	Mucoid	Non-Metallic	Non-Hemolytic	None	NA	Sensititer	S	S	I	NA	NA	NA	I	I	S	R	S	rx absent	rx absent	rx absent	rx absent	rx absent	rx present	rx present	rx absent	rx absent	rx absent	rx absent	rx absent	rx absent	rx absent	rx absent	rx absent	rx absent	rx absent	rx absent	rx absent	rx absent	rx absent	rx absent
UVA30370	P325	No	summer	1	81	Female	nocf	nodb	ENT/Sinus	Non-Mucoid	Non-Metallic	Hemolytic	Mixed	green/red	Sensititer	S	R	R	NA	NA	NA	S	S	R	R	S	rx absent	rx absent	rx absent	rx absent	rx absent	rx absent	rx absent	rx absent	rx absent	rx absent	rx absent	rx present	rx absent	rx absent	rx absent	rx absent	rx absent	rx absent	rx absent	rx absent	rx absent	rx absent	rx absent
UVA30809	P206	Yes	fall	2	17	Female	cf	db	Lung/Trachea	Non-Mucoid	Non-Metallic	Hemolytic	Green	NA	Sensititer	S	S	S	NA	NA	NA	S	S	S	S	S	rx absent	rx absent	rx absent	rx absent	rx absent	rx present	rx present	rx absent	rx absent	rx absent	rx absent	rx absent	rx absent	rx absent	rx absent	rx absent	rx absent	rx absent	rx absent	rx absent	rx absent	rx absent	rx absent
UVA30822	P527	No	fall	1	57	Female	nocf	nodb	Urine/Catheter	Non-Mucoid	Non-Metallic	Hemolytic	Green	NA	Vitek	S	NA	S	NA	NA	NA	S	S	S	S	S	rx absent	rx absent	rx absent	rx absent	rx absent	rx absent	rx absent	rx absent	rx absent	rx absent	rx absent	rx absent	rx absent	rx absent	rx absent	rx absent	rx absent	rx absent	rx absent	rx absent	rx absent	rx absent	rx absent
UVA30856	P343	Yes	summer	2	36	Male	cf	nodb	Lung/Trachea	Mucoid	Non-Metallic	Non-Hemolytic	None	NA	Sensititer	S	S	S	NA	NA	NA	S	S	S	I	S	rx absent	rx absent	rx present	rx absent	rx absent	rx absent	rx present	rx absent	rx absent	rx absent	rx absent	rx absent	rx absent	rx absent	rx absent	rx absent	rx absent	rx absent	rx absent	rx absent	rx absent	rx absent	rx absent
UVA31079	P139	Yes	fall	5	36	Male	cf	db	Lung/Trachea	Mucoid	Non-Metallic	Non-Hemolytic	None	NA	Kirby_Bauer	R	R	R	NA	NA	NA	S	R	S	I	S	rx absent	rx absent	rx absent	rx absent	rx absent	rx present	rx present	rx absent	rx absent	rx absent	rx absent	rx absent	rx absent	rx present	rx absent	rx absent	rx absent	rx present	rx absent	rx absent	rx absent	rx absent	rx absent
UVA31234	P164	Yes	fall	4	36	Male	cf	db	ENT/Sinus	Non-Mucoid	Non-Metallic	Hemolytic	Mixed	blue-green	Sensititer	S	S	S	NA	NA	NA	S	S	S	S	S	rx absent	rx absent	rx absent	rx absent	rx absent	rx absent	rx absent	rx absent	rx absent	rx absent	rx absent	rx absent	rx absent	rx absent	rx absent	rx absent	rx absent	rx absent	rx absent	rx absent	rx present	rx absent	rx absent
UVA31383	P169	No	spring	1	86	Female	nocf	db	Urine/Catheter	Non-Mucoid	Non-Metallic	Hemolytic	Green	NA	Vitek	S	NA	S	NA	NA	NA	S	S	S	S	S	rx absent	rx absent	rx absent	rx absent	rx absent	rx absent	rx absent	rx absent	rx absent	rx absent	rx absent	rx absent	rx absent	rx absent	rx absent	rx absent	rx present	rx absent	rx absent	rx absent	rx absent	rx absent	rx absent
UVA31454	P72	No	winter	1	34	Female	cf	nodb	Lung/Trachea	Non-Mucoid	Metallic	Hemolytic	Green	NA	Sensititer	S	S	S	NA	NA	NA	S	I	S	I	S	rx absent	rx absent	rx absent	rx absent	rx absent	rx absent	rx absent	rx absent	rx absent	rx absent	rx absent	rx absent	rx absent	rx absent	rx absent	rx absent	rx absent	rx absent	rx absent	rx absent	rx absent	rx absent	rx absent
UVA31469	P202	No	spring	1	43	Male	cf	nodb	Lung/Trachea	Mucoid	Non-Metallic	Hemolytic	Mixed	green/blue	Sensititer	S	R	I	NA	NA	NA	S	I	S	I	S	rx absent	rx absent	rx absent	rx absent	rx absent	rx present	rx absent	rx absent	rx absent	rx absent	rx absent	rx absent	rx absent	rx absent	rx absent	rx absent	rx absent	rx absent	rx absent	rx absent	rx absent	rx absent	rx absent
UVA31514	P160	No	spring	1	80	Female	nocf	nodb	Lung/Trachea	Mucoid	Non-Metallic	Non-Hemolytic	None	NA	Sensititer	S	S	S	NA	NA	NA	S	S	S	S	S	rx absent	rx absent	rx absent	rx absent	rx absent	rx absent	rx absent	rx absent	rx absent	rx absent	rx absent	rx absent	rx absent	rx absent	rx absent	rx absent	rx absent	rx absent	rx absent	rx absent	rx absent	rx absent	rx absent
UVA31531	P54	No	spring	1	65	Female	nocf	db	Urine/Catheter	Non-Mucoid	Non-Metallic	Hemolytic	Blue	NA	Vitek	S	NA	S	NA	NA	NA	I	S	S	S	S	rx absent	rx absent	rx absent	rx absent	rx absent	rx absent	rx absent	rx absent	rx absent	rx absent	rx absent	rx absent	rx absent	rx absent	rx absent	rx absent	rx absent	rx absent	rx absent	rx absent	rx absent	rx absent	rx absent
UVA31614	P315	Yes	fall	2	21	Male	nocf	nodb	Urine/Catheter	Non-Mucoid	Non-Metallic	Non-Hemolytic	None	NA	Sensititer	S	R	R	R	R	R	S	S	I	S	S	rx absent	rx absent	rx absent	rx absent	rx absent	rx absent	rx absent	rx absent	rx absent	rx absent	rx absent	rx absent	rx absent	rx present	rx absent	rx absent	rx absent	rx present	rx absent	rx absent	rx absent	rx absent	rx absent
UVA31619	P199	Yes	fall	7	23	Female	cf	nodb	Lung/Trachea	Non-Mucoid	Non-Metallic	Hemolytic	None	NA	Sensititer	S	S	S	NA	NA	NA	S	S	S	S	S	rx present	rx absent	rx absent	rx absent	rx absent	rx present	rx present	rx absent	rx present	rx absent	rx absent	rx absent	rx absent	rx absent	rx absent	rx absent	rx absent	rx absent	rx absent	rx absent	rx absent	rx absent	rx absent
UVA31622	P465	No	fall	1	26	Female	cf	nodb	Lung/Trachea	Mucoid	Non-Metallic	Non-Hemolytic	None	NA	Kirby_Bauer	S	S	S	NA	NA	NA	R	S	S	S	S	rx absent	rx absent	rx absent	rx absent	rx absent	rx absent	rx present	rx absent	rx absent	rx absent	rx absent	rx absent	rx absent	rx absent	rx absent	rx absent	rx absent	rx present	rx absent	rx absent	rx absent	rx absent	rx absent
UVA31753	P316	No	spring	1	85	Male	nocf	nodb	ENT/Sinus	Non-Mucoid	Metallic	Hemolytic	Blue	NA	Sensititer	S	S	S	NA	NA	NA	S	S	S	S	S	rx absent	rx absent	rx absent	rx absent	rx absent	rx absent	rx absent	rx absent	rx absent	rx absent	rx absent	rx absent	rx absent	rx absent	rx absent	rx absent	rx absent	rx absent	rx absent	rx absent	rx absent	rx absent	rx absent
UVA31926	P516	No	fall	1	44	Male	nocf	nodb	Blood	Non-Mucoid	Metallic	Hemolytic	Mixed	blue/green	Sensititer	S	S	S	NA	NA	NA	S	S	S	S	S	rx absent	rx absent	rx absent	rx absent	rx absent	rx present	rx absent	rx absent	rx present	rx absent	rx present	rx present	rx absent	rx absent	rx absent	rx absent	rx absent	rx absent	rx absent	rx absent	rx absent	rx absent	rx absent
UVA31930	P328	Yes	summer	2	22	Male	cf	nodb	Lung/Trachea	Non-Mucoid	Non-Metallic	Hemolytic	Green	NA	Sensititer	S	S	S	NA	NA	NA	S	S	S	S	S	rx absent	rx absent	rx absent	rx absent	rx absent	rx absent	rx present	rx absent	rx absent	rx absent	rx absent	rx absent	rx absent	rx absent	rx absent	rx absent	rx absent	rx absent	rx absent	rx absent	rx present	rx absent	rx absent
UVA32089	P174	No	summer	1	59	Male	nocf	nodb	Lung/Trachea	Non-Mucoid	Non-Metallic	Non-Hemolytic	Green	NA	Sensititer	S	S	S	NA	NA	NA	S	S	S	S	S	rx absent	rx absent	rx absent	rx absent	rx present	rx absent	rx absent	rx absent	rx absent	rx absent	rx present	rx absent	rx absent	rx absent	rx absent	rx absent	rx absent	rx present	rx absent	rx absent	rx absent	rx absent	rx absent
UVA32264	P209	No	spring	1	72	Male	nocf	db	Urine/Catheter	Non-Mucoid	Non-Metallic	Hemolytic	Green	NA	Vitek	S	NA	S	NA	NA	NA	S	S	S	S	S	rx absent	rx absent	rx absent	rx absent	rx absent	rx absent	rx absent	rx absent	rx absent	rx absent	rx absent	rx absent	rx absent	rx absent	rx absent	rx absent	rx absent	rx absent	rx absent	rx absent	rx absent	rx absent	rx absent
UVA32461	P558	No	winter	1	7	Female	nocf	nodb	Skin/Wound	Non-Mucoid	Non-Metallic	Hemolytic	Green	NA	Sensititer	S	S	S	NA	NA	NA	S	S	S	S	S	rx absent	rx present	rx absent	rx absent	rx absent	rx absent	rx absent	rx absent	rx absent	rx absent	rx absent	rx absent	rx absent	rx absent	rx absent	rx absent	rx present	rx absent	rx absent	rx absent	rx absent	rx absent	rx absent
UVA32492	P575	No	winter	1	87	Female	nocf	db	Urine/Catheter	Non-Mucoid	Metallic	Hemolytic	Blue	NA	Vitek	S	NA	S	NA	NA	NA	R	S	R	I	S	rx absent	rx present	rx absent	rx absent	rx absent	rx absent	rx absent	rx absent	rx absent	rx absent	rx present	rx absent	rx absent	rx absent	rx absent	rx absent	rx absent	rx absent	rx absent	rx absent	rx absent	rx absent	rx absent
UVA32523	P397	No	fall	1	67	Female	nocf	nodb	Skin/Wound	Non-Mucoid	Non-Metallic	Non-Hemolytic	Mixed	blue/green	Sensititer	S	I	S	I	S	S	I	S	R	I	S	rx absent	rx absent	rx absent	rx absent	rx absent	rx absent	rx absent	rx absent	rx absent	rx absent	rx present	rx present	rx absent	rx absent	rx absent	rx absent	rx absent	rx absent	rx absent	rx absent	rx absent	rx absent	rx absent
UVA32572	P343	Yes	fall	3	36	Male	cf	nodb	Lung/Trachea	Mucoid	Non-Metallic	Hemolytic	Green	NA	Sensititer	S	S	S	NA	NA	NA	S	S	S	I	S	rx absent	rx absent	rx absent	rx absent	rx absent	rx absent	rx present	rx absent	rx absent	rx absent	rx absent	rx absent	rx absent	rx absent	rx absent	rx absent	rx absent	rx present	rx absent	rx absent	rx absent	rx absent	rx absent
UVA32615	P239	Yes	summer	3	68	Female	nocf	nodb	Lung/Trachea	Non-Mucoid	Non-Metallic	Hemolytic	None	NA	Sensititer	S	S	S	NA	NA	NA	I	S	S	S	S	rx absent	rx absent	rx absent	rx absent	rx absent	rx present	rx absent	rx absent	rx absent	rx absent	rx absent	rx absent	rx absent	rx absent	rx absent	rx absent	rx absent	rx absent	rx absent	rx absent	rx absent	rx absent	rx absent
UVA32708	P313	Yes	spring	3	24	Female	cf	nodb	Lung/Trachea	Non-Mucoid	Non-Metallic	Hemolytic	Blue	NA	Sensititer	S	S	S	NA	NA	NA	S	I	S	S	S	rx absent	rx absent	rx absent	rx absent	rx absent	rx absent	rx absent	rx absent	rx absent	rx absent	rx present	rx absent	rx absent	rx absent	rx absent	rx absent	rx absent	rx present	rx absent	rx absent	rx absent	rx absent	rx absent
UVA32762	P374	No	spring	1	36	Male	nocf	db	Urine/Catheter	Non-Mucoid	Non-Metallic	Hemolytic	Blue	NA	Vitek	S	NA	R	NA	NA	NA	I	S	S	R	S	rx absent	rx absent	rx absent	rx absent	rx absent	rx absent	rx absent	rx absent	rx absent	rx absent	rx absent	rx absent	rx absent	rx absent	rx absent	rx absent	rx absent	rx absent	rx absent	rx absent	rx absent	rx absent	rx absent
UVA32920	P528	Yes	fall	2	75	Female	nocf	db	Urine/Catheter	Non-Mucoid	Non-Metallic	Non-Hemolytic	Green	NA	Sensititer	S	S	S	NA	NA	NA	S	S	S	S	S	rx absent	rx absent	rx absent	rx absent	rx absent	rx absent	rx absent	rx absent	rx absent	rx absent	rx absent	rx absent	rx absent	rx absent	rx absent	rx absent	rx absent	rx absent	rx absent	rx absent	rx absent	rx absent	rx absent
UVA32972	P25	No	fall	1	67	Male	nocf	db	Lung/Trachea	Non-Mucoid	Non-Metallic	Hemolytic	Green	NA	Sensititer	S	S	S	NA	NA	NA	S	S	S	S	S	rx absent	rx absent	rx absent	rx absent	rx absent	rx absent	rx absent	rx absent	rx absent	rx absent	rx absent	rx present	rx absent	rx absent	rx absent	rx absent	rx absent	rx absent	rx absent	rx absent	rx absent	rx absent	rx absent
UVA33021	P265	No	summer	1	19	Female	cf	nodb	Lung/Trachea	Mucoid	Non-Metallic	Hemolytic	None	NA	Sensititer	S	S	S	NA	NA	NA	S	S	S	S	S	rx absent	rx absent	rx absent	rx absent	rx absent	rx present	rx absent	rx absent	rx absent	rx absent	rx absent	rx absent	rx absent	rx absent	rx absent	rx absent	rx absent	rx present	rx absent	rx absent	rx absent	rx absent	rx absent
UVA33030	P595	No	winter	1	72	Female	nocf	nodb	Skin/Wound	Non-Mucoid	Non-Metallic	Hemolytic	Green	NA	Sensititer	S	S	S	NA	NA	NA	S	S	I	S	S	rx absent	rx absent	rx absent	rx absent	rx absent	rx absent	rx absent	rx absent	rx absent	rx absent	rx absent	rx absent	rx absent	rx absent	rx absent	rx absent	rx absent	rx absent	rx absent	rx absent	rx absent	rx absent	rx absent
UVA33039	P252	No	winter	1	45	Female	cf	db	Lung/Trachea	Non-Mucoid	Non-Metallic	Hemolytic	None	NA	Sensititer	S	S	S	NA	NA	NA	R	S	S	S	S	rx absent	rx absent	rx present	rx absent	rx absent	rx present	rx present	rx absent	rx absent	rx absent	rx absent	rx absent	rx absent	rx absent	rx absent	rx absent	rx absent	rx present	rx absent	rx absent	rx present	rx absent	rx absent
UVA33072	P154	Yes	winter	11	40	Male	nocf	nodb	Lung/Trachea	Non-Mucoid	Metallic	Non-Hemolytic	Green	NA	Sensititer	S	R	R	NA	NA	NA	S	S	R	R	S	rx absent	rx absent	rx absent	rx absent	rx absent	rx absent	rx absent	rx absent	rx absent	rx absent	rx absent	rx absent	rx absent	rx absent	rx absent	rx absent	rx absent	rx present	rx absent	rx absent	rx absent	rx absent	rx absent
UVA33312	P92	No	spring	1	61	Male	nocf	nodb	Skin/Wound	Non-Mucoid	Non-Metallic	Hemolytic	Green	NA	Sensititer	S	S	S	NA	NA	NA	S	S	S	S	S	rx absent	rx absent	rx absent	rx absent	rx absent	rx absent	rx absent	rx absent	rx absent	rx absent	rx absent	rx absent	rx absent	rx absent	rx absent	rx absent	rx absent	rx absent	rx absent	rx absent	rx absent	rx absent	rx absent
UVA33490	P50	No	spring	1	78	Male	nocf	db	Lung/Trachea	Non-Mucoid	Non-Metallic	Hemolytic	Green	NA	Sensititer	S	S	S	NA	NA	NA	S	S	S	S	S	rx absent	rx absent	rx absent	rx present	rx absent	rx absent	rx absent	rx absent	rx absent	rx absent	rx present	rx present	rx absent	rx absent	rx absent	rx present	rx absent	rx absent	rx absent	rx absent	rx absent	rx absent	rx absent
UVA33506	P191	Yes	fall	2	34	Male	cf	db	Lung/Trachea	Mucoid	Non-Metallic	Non-Hemolytic	None	NA	Kirby_Bauer	S	S	S	NA	NA	NA	S	S	R	R	S	rx absent	rx absent	rx present	rx absent	rx absent	rx present	rx absent	rx absent	rx absent	rx absent	rx absent	rx present	rx absent	rx absent	rx absent	rx absent	rx absent	rx present	rx absent	rx absent	rx absent	rx absent	rx absent
UVA33570	P116	No	summer	1	17	Male	nocf	nodb	Lung/Trachea	Non-Mucoid	Non-Metallic	Hemolytic	Mixed	blue-green	Sensititer	S	S	S	NA	NA	NA	S	S	S	S	S	rx absent	rx absent	rx absent	rx absent	rx present	rx absent	rx absent	rx absent	rx absent	rx absent	rx absent	rx absent	rx absent	rx absent	rx absent	rx absent	rx absent	rx absent	rx absent	rx absent	rx absent	rx absent	rx absent
UVA33574	P255	No	summer	1	56	Female	nocf	nodb	Urine/Catheter	Non-Mucoid	Metallic	Hemolytic	None	NA	Vitek	S	NA	S	NA	NA	NA	S	S	S	S	S	rx absent	rx absent	rx absent	rx absent	rx absent	rx absent	rx absent	rx absent	rx absent	rx absent	rx absent	rx absent	rx absent	rx absent	rx absent	rx absent	rx absent	rx absent	rx absent	rx absent	rx absent	rx absent	rx absent
UVA33600	P20	Yes	fall	2	18	Female	cf	db	Lung/Trachea	Non-Mucoid	Non-Metallic	Hemolytic	Green	NA	Sensititer	S	S	S	NA	NA	NA	S	S	S	S	S	rx absent	rx absent	rx absent	rx absent	rx absent	rx present	rx absent	rx absent	rx absent	rx absent	rx absent	rx absent	rx absent	rx absent	rx absent	rx absent	rx absent	rx absent	rx absent	rx absent	rx absent	rx absent	rx absent
UVA34105	P412	No	fall	1	56	Female	nocf	db	Urine/Catheter	Non-Mucoid	Metallic	Hemolytic	Mixed	green/blue	Vitek	S	NA	S	NA	NA	NA	S	S	S	S	S	rx absent	rx absent	rx absent	rx absent	rx absent	rx absent	rx absent	rx absent	rx absent	rx absent	rx absent	rx present	rx absent	rx absent	rx absent	rx absent	rx present	rx absent	rx absent	rx absent	rx absent	rx absent	rx absent
UVA34170	P177	No	spring	1	64	Male	nocf	db	Urine/Catheter	Non-Mucoid	Metallic	Non-Hemolytic	Blue	NA	Vitek	S	NA	S	NA	NA	NA	R	S	S	I	S	rx absent	rx absent	rx absent	rx absent	rx absent	rx absent	rx absent	rx absent	rx absent	rx absent	rx absent	rx absent	rx absent	rx absent	rx absent	rx absent	rx absent	rx absent	rx absent	rx absent	rx absent	rx absent	rx absent
UVA34553	P543	Yes	fall	2	61	Male	nocf	nodb	Urine/Catheter	Non-Mucoid	Metallic	Hemolytic	Mixed	green/blue	Vitek	S	NA	S	NA	NA	NA	S	S	R	I	S	rx absent	rx absent	rx absent	rx absent	rx absent	rx absent	rx absent	rx absent	rx absent	rx absent	rx absent	rx absent	rx absent	rx absent	rx absent	rx absent	rx absent	rx absent	rx absent	rx absent	rx absent	rx absent	rx absent
UVA34764	P7	No	winter	1	40	Female	nocf	nodb	Lung/Trachea	Non-Mucoid	Metallic	Hemolytic	Green	NA	Sensititer	R	S	S	NA	NA	NA	S	R	S	S	R	rx absent	rx absent	rx absent	rx absent	rx absent	rx absent	rx absent	rx absent	rx absent	rx absent	rx absent	rx absent	rx absent	rx absent	rx absent	rx absent	rx absent	rx absent	rx absent	rx absent	rx absent	rx absent	rx absent
UVA34914	P74	No	summer	1	65	Female	nocf	nodb	Skin/Wound	Non-Mucoid	Non-Metallic	Hemolytic	None	NA	Sensititer	S	S	S	NA	NA	NA	S	S	S	S	S	rx absent	rx absent	rx absent	rx absent	rx absent	rx absent	rx absent	rx absent	rx absent	rx absent	rx absent	rx present	rx absent	rx absent	rx absent	rx absent	rx absent	rx absent	rx absent	rx present	rx absent	rx absent	rx absent
UVA34952	P422	No	winter	1	88	Female	nocf	nodb	Skin/Wound	Non-Mucoid	Non-Metallic	Hemolytic	Green	NA	Sensititer	S	S	S	NA	NA	NA	S	S	S	S	S	rx absent	rx absent	rx absent	rx absent	rx absent	rx absent	rx absent	rx absent	rx absent	rx absent	rx absent	rx absent	rx absent	rx absent	rx absent	rx absent	rx absent	rx absent	rx absent	rx absent	rx absent	rx absent	rx absent
UVA34964	P249	No	spring	1	15	Female	cf	db	Lung/Trachea	Non-Mucoid	Non-Metallic	Hemolytic	Green	NA	Sensititer	S	S	S	NA	NA	NA	S	S	S	S	S	rx absent	rx absent	rx absent	rx absent	rx absent	rx present	rx present	rx absent	rx absent	rx absent	rx absent	rx absent	rx absent	rx absent	rx absent	rx absent	rx absent	rx absent	rx absent	rx absent	rx absent	rx absent	rx absent
UVA34984	P176	No	summer	1	72	Male	nocf	nodb	Lung/Trachea	Non-Mucoid	Non-Metallic	Hemolytic	Blue	NA	Sensititer	S	S	S	NA	NA	NA	S	S	S	S	S	rx absent	rx absent	rx absent	rx absent	rx absent	rx absent	rx absent	rx absent	rx absent	rx absent	rx absent	rx absent	rx absent	rx absent	rx absent	rx absent	rx absent	rx absent	rx absent	rx absent	rx absent	rx absent	rx absent
UVA34989	P348	Yes	summer	7	24	Female	cf	db	ENT/Sinus	Mucoid	Non-Metallic	Non-Hemolytic	Green	NA	Sensititer	S	I	S	NA	NA	NA	R	S	R	I	S	rx absent	rx absent	rx absent	rx absent	rx absent	rx present	rx present	rx absent	rx absent	rx absent	rx absent	rx absent	rx absent	rx absent	rx absent	rx absent	rx absent	rx present	rx absent	rx absent	rx absent	rx absent	rx absent
UVA35042	P173	No	spring	1	76	Male	nocf	nodb	Lung/Trachea	Non-Mucoid	Metallic	Hemolytic	Green	NA	Sensititer	S	S	S	NA	NA	NA	S	S	S	S	S	rx absent	rx absent	rx absent	rx absent	rx absent	rx present	rx absent	rx absent	rx absent	rx absent	rx absent	rx present	rx absent	rx absent	rx absent	rx present	rx absent	rx absent	rx absent	rx absent	rx absent	rx absent	rx absent
UVA35046	P76	Yes	winter	9	25	Male	cf	nodb	Lung/Trachea	Non-Mucoid	Metallic	Non-Hemolytic	Green	NA	Sensititer	S	S	S	NA	NA	NA	S	S	I	I	S	rx absent	rx absent	rx absent	rx absent	rx absent	rx present	rx absent	rx absent	rx absent	rx absent	rx absent	rx absent	rx absent	rx absent	rx absent	rx absent	rx absent	rx absent	rx absent	rx absent	rx present	rx absent	rx absent
UVA35074	P457	No	winter	1	37	Female	cf	nodb	Lung/Trachea	Mucoid	Non-Metallic	Non-Hemolytic	None	NA	Sensititer	I	R	R	NA	NA	NA	S	I	R	R	S	rx absent	rx absent	rx absent	rx absent	rx absent	rx present	rx present	rx absent	rx absent	rx absent	rx absent	rx absent	rx absent	rx absent	rx absent	rx absent	rx absent	rx present	rx absent	rx absent	rx absent	rx absent	rx absent
UVA35256	P153	No	spring	1	71	Female	nocf	nodb	Urine/Catheter	Non-Mucoid	Metallic	Hemolytic	Mixed	blue/green	Vitek	S	NA	S	NA	NA	NA	S	S	S	S	S	rx absent	rx absent	rx absent	rx absent	rx absent	rx absent	rx absent	rx absent	rx absent	rx absent	rx absent	rx absent	rx absent	rx absent	rx absent	rx absent	rx absent	rx present	rx absent	rx absent	rx absent	rx absent	rx absent
UVA35278	P8	No	spring	1	69	Female	nocf	nodb	Urine/Catheter	Non-Mucoid	Non-Metallic	Hemolytic	Red	NA	Vitek	S	NA	S	NA	NA	NA	S	S	S	S	S	rx absent	rx absent	rx absent	rx absent	rx absent	rx absent	rx absent	rx absent	rx absent	rx absent	rx absent	rx absent	rx absent	rx absent	rx absent	rx absent	rx absent	rx absent	rx absent	rx absent	rx absent	rx absent	rx absent
UVA35280	P348	Yes	winter	15	25	Female	cf	db	ENT/Sinus	Non-Mucoid	Non-Metallic	Non-Hemolytic	Green	NA	Sensititer	S	S	S	NA	NA	NA	I	S	S	I	S	rx absent	rx absent	rx absent	rx absent	rx absent	rx absent	rx present	rx absent	rx present	rx absent	rx absent	rx absent	rx absent	rx absent	rx absent	rx absent	rx absent	rx absent	rx absent	rx absent	rx absent	rx absent	rx absent
UVA35326	P569	No	winter	1	56	Female	nocf	db	Lung/Trachea	Non-Mucoid	Non-Metallic	Non-Hemolytic	None	NA	Sensititer	S	S	S	NA	NA	NA	S	S	S	S	S	rx absent	rx absent	rx absent	rx absent	rx absent	rx absent	rx absent	rx absent	rx absent	rx absent	rx absent	rx absent	rx absent	rx absent	rx absent	rx absent	rx absent	rx absent	rx absent	rx absent	rx absent	rx absent	rx absent
UVA35387	P298	No	spring	1	35	Male	nocf	nodb	Urine/Catheter	Non-Mucoid	Non-Metallic	Hemolytic	Green	NA	Vitek	S	NA	R	NA	NA	NA	S	I	I	I	S	rx absent	rx absent	rx absent	rx absent	rx absent	rx absent	rx absent	rx absent	rx absent	rx absent	rx absent	rx absent	rx absent	rx absent	rx absent	rx present	rx absent	rx present	rx absent	rx absent	rx absent	rx absent	rx absent
UVA35455	P34	No	spring	1	14	Female	cf	nodb	Lung/Trachea	Non-Mucoid	Non-Metallic	Hemolytic	None	NA	Sensititer	S	S	S	NA	NA	NA	S	S	S	S	S	rx absent	rx absent	rx absent	rx absent	rx absent	rx absent	rx absent	rx absent	rx absent	rx absent	rx absent	rx absent	rx absent	rx absent	rx absent	rx absent	rx absent	rx absent	rx absent	rx absent	rx absent	rx absent	rx absent
UVA35471	P81	No	winter	1	84	Female	nocf	nodb	Urine/Catheter	Non-Mucoid	Metallic	Non-Hemolytic	Green	NA	Vitek	S	NA	S	NA	NA	NA	I	S	S	I	S	rx absent	rx absent	rx absent	rx absent	rx absent	rx absent	rx absent	rx absent	rx absent	rx absent	rx absent	rx absent	rx absent	rx absent	rx absent	rx absent	rx absent	rx absent	rx absent	rx absent	rx absent	rx absent	rx absent
UVA35584	P455	No	fall	1	65	Male	nocf	nodb	Blood	Non-Mucoid	Non-Metallic	Hemolytic	Green	NA	Sensititer	S	S	S	NA	NA	NA	S	S	S	S	S	rx absent	rx absent	rx absent	rx absent	rx absent	rx absent	rx absent	rx absent	rx absent	rx absent	rx absent	rx absent	rx absent	rx absent	rx absent	rx absent	rx absent	rx absent	rx absent	rx absent	rx absent	rx absent	rx absent
UVA35586	P205	No	spring	1	61	Male	nocf	db	Urine/Catheter	Non-Mucoid	Non-Metallic	Hemolytic	Blue	NA	Vitek	S	NA	S	NA	NA	NA	S	S	I	I	S	rx absent	rx absent	rx absent	rx absent	rx absent	rx absent	rx absent	rx absent	rx absent	rx absent	rx absent	rx absent	rx absent	rx absent	rx absent	rx absent	rx absent	rx absent	rx absent	rx absent	rx absent	rx absent	rx absent
UVA35727	P441	Yes	winter	3	69	Male	nocf	nodb	Lung/Trachea	Non-Mucoid	Metallic	Hemolytic	Green	NA	Sensititer	S	R	I	NA	NA	NA	S	S	S	R	S	rx absent	rx absent	rx absent	rx absent	rx absent	rx absent	rx absent	rx absent	rx absent	rx absent	rx present	rx present	rx absent	rx absent	rx absent	rx absent	rx absent	rx present	rx absent	rx absent	rx absent	rx absent	rx absent
UVA35756	P102	No	spring	1	53	Female	nocf	db	Urine/Catheter	Non-Mucoid	Non-Metallic	Hemolytic	Green	NA	Vitek	S	NA	S	NA	NA	NA	S	S	S	S	S	rx absent	rx absent	rx absent	rx absent	rx absent	rx absent	rx absent	rx absent	rx absent	rx absent	rx absent	rx absent	rx absent	rx absent	rx absent	rx absent	rx absent	rx absent	rx absent	rx absent	rx absent	rx absent	rx absent
UVA35882	P134	No	summer	1	49	Female	cf	nodb	Lung/Trachea	Non-Mucoid	Non-Metallic	Non-Hemolytic	None	NA	Sensititer	I	R	R	NA	NA	NA	S	I	R	R	I	rx absent	rx absent	rx absent	rx absent	rx absent	rx present	rx present	rx absent	rx absent	rx absent	rx absent	rx absent	rx absent	rx absent	rx absent	rx absent	rx absent	rx absent	rx absent	rx absent	rx absent	rx absent	rx absent
UVA35908	P522	No	fall	1	19	Female	nocf	nodb	Urine/Catheter	Non-Mucoid	Non-Metallic	Hemolytic	Green	NA	Vitek	S	NA	S	NA	NA	NA	S	S	S	S	S	rx absent	rx absent	rx absent	rx absent	rx absent	rx absent	rx absent	rx absent	rx absent	rx absent	rx absent	rx absent	rx absent	rx absent	rx absent	rx absent	rx absent	rx absent	rx absent	rx absent	rx absent	rx absent	rx absent
UVA35947	P397	No	fall	1	67	Female	nocf	nodb	Skin/Wound	Non-Mucoid	Metallic	Hemolytic	Mixed	blue/green	Sensititer	S	R	I	R	S	S	R	S	R	R	S	rx absent	rx absent	rx absent	rx absent	rx absent	rx absent	rx absent	rx absent	rx absent	rx absent	rx present	rx present	rx absent	rx absent	rx absent	rx absent	rx absent	rx absent	rx absent	rx absent	rx absent	rx absent	rx absent
UVA36029	P197	Yes	spring	4	25	Male	nocf	nodb	Lung/Trachea	Non-Mucoid	Non-Metallic	Hemolytic	Blue	NA	Sensititer	S	I	I	NA	NA	NA	I	S	S	S	S	rx absent	rx absent	rx absent	rx absent	rx absent	rx absent	rx absent	rx absent	rx present	rx absent	rx present	rx absent	rx absent	rx absent	rx absent	rx absent	rx absent	rx absent	rx absent	rx absent	rx absent	rx absent	rx absent
UVA36138	P72	Yes	summer	2	34	Female	cf	nodb	Lung/Trachea	Non-Mucoid	Non-Metallic	Hemolytic	Green	NA	Sensititer	S	S	S	NA	NA	NA	S	S	S	S	S	rx absent	rx absent	rx absent	rx absent	rx absent	rx absent	rx present	rx absent	rx absent	rx absent	rx absent	rx absent	rx absent	rx absent	rx absent	rx absent	rx absent	rx present	rx absent	rx absent	rx absent	rx absent	rx absent
UVA36334	P320	No	spring	1	20	Male	cf	nodb	Lung/Trachea	Non-Mucoid	Non-Metallic	Hemolytic	Blue	NA	Sensititer	I	S	S	NA	NA	NA	S	I	S	S	S	rx absent	rx absent	rx absent	rx absent	rx absent	rx absent	rx present	rx absent	rx absent	rx absent	rx absent	rx absent	rx absent	rx absent	rx absent	rx absent	rx absent	rx absent	rx absent	rx absent	rx absent	rx absent	rx absent
UVA36347	P192	No	summer	1	71	Male	nocf	nodb	Lung/Trachea	Non-Mucoid	Non-Metallic	Hemolytic	Green	NA	Sensititer	S	S	S	NA	NA	NA	S	S	S	S	S	rx absent	rx absent	rx absent	rx absent	rx absent	rx present	rx absent	rx absent	rx absent	rx absent	rx present	rx present	rx absent	rx absent	rx absent	rx absent	rx absent	rx absent	rx absent	rx absent	rx absent	rx absent	rx absent
UVA36384	P18	No	spring	1	85	Male	nocf	nodb	Lung/Trachea	Mucoid	Non-Metallic	Non-Hemolytic	Blue	NA	Sensititer	S	S	S	NA	NA	NA	S	S	S	S	S	rx absent	rx absent	rx absent	rx absent	rx absent	rx absent	rx absent	rx absent	rx absent	rx absent	rx absent	rx absent	rx absent	rx absent	rx absent	rx absent	rx absent	rx absent	rx absent	rx absent	rx absent	rx absent	rx absent
UVA36411	P138	No	spring	1	31	Male	nocf	nodb	Lung/Trachea	Non-Mucoid	Non-Metallic	Hemolytic	Green	NA	Sensititer	S	S	S	NA	NA	NA	S	S	S	S	S	rx absent	rx absent	rx absent	rx absent	rx absent	rx absent	rx absent	rx absent	rx absent	rx absent	rx absent	rx absent	rx absent	rx absent	rx absent	rx absent	rx absent	rx absent	rx absent	rx absent	rx absent	rx absent	rx absent
UVA36502	P160	Yes	summer	3	80	Female	nocf	nodb	Lung/Trachea	Non-Mucoid	Non-Metallic	Non-Hemolytic	None	NA	Sensititer	S	S	I	NA	NA	NA	S	S	S	R	S	rx absent	rx absent	rx absent	rx absent	rx absent	rx absent	rx absent	rx absent	rx absent	rx absent	rx absent	rx absent	rx absent	rx absent	rx absent	rx absent	rx absent	rx absent	rx absent	rx absent	rx absent	rx absent	rx absent
UVA36506	P275	No	summer	1	77	Female	nocf	nodb	Urine/Catheter	Non-Mucoid	Metallic	Hemolytic	None	NA	Vitek	S	NA	S	NA	NA	NA	S	S	S	S	S	rx absent	rx absent	rx absent	rx absent	rx absent	rx absent	rx absent	rx absent	rx absent	rx absent	rx absent	rx absent	rx absent	rx absent	rx absent	rx absent	rx absent	rx absent	rx absent	rx absent	rx absent	rx absent	rx absent
UVA36569	P106	No	spring	1	68	Male	nocf	nodb	Urine/Catheter	Non-Mucoid	Non-Metallic	Hemolytic	Green	NA	Sensititer	S	S	S	NA	NA	NA	R	I	S	S	S	rx absent	rx absent	rx absent	rx absent	rx absent	rx absent	rx absent	rx absent	rx absent	rx absent	rx absent	rx absent	rx absent	rx absent	rx absent	rx absent	rx absent	rx absent	rx absent	rx absent	rx absent	rx absent	rx absent
UVA36667	P310	No	summer	1	13	Male	nocf	nodb	ENT/Sinus	Non-Mucoid	Non-Metallic	Hemolytic	None	NA	Sensititer	S	I	S	NA	NA	NA	S	S	R	S	S	rx absent	rx absent	rx absent	rx absent	rx absent	rx absent	rx absent	rx absent	rx absent	rx absent	rx absent	rx absent	rx absent	rx absent	rx absent	rx absent	rx absent	rx absent	rx absent	rx absent	rx absent	rx absent	rx absent
UVA36733	P481	No	fall	1	75	Female	nocf	db	Other	Non-Mucoid	Metallic	Hemolytic	Mixed	green-blue	Sensititer	S	S	S	NA	NA	NA	S	S	S	S	S	rx absent	rx absent	rx absent	rx absent	rx absent	rx absent	rx absent	rx absent	rx present	rx absent	rx present	rx present	rx absent	rx absent	rx absent	rx absent	rx absent	rx present	rx absent	rx absent	rx absent	rx absent	rx absent
UVA36752	P114	No	summer	1	50	Female	nocf	nodb	ENT/Sinus	Non-Mucoid	Non-Metallic	Hemolytic	Green	NA	Sensititer	S	S	S	NA	NA	NA	S	S	S	S	S	rx absent	rx absent	rx absent	rx absent	rx absent	rx absent	rx absent	rx absent	rx present	rx absent	rx absent	rx absent	rx absent	rx absent	rx absent	rx absent	rx absent	rx absent	rx absent	rx absent	rx absent	rx absent	rx absent
UVA36761	P223	Yes	winter	4	19	Female	cf	db	Lung/Trachea	Mucoid	Non-Metallic	Non-Hemolytic	Green	some green	Sensititer	S	S	S	NA	NA	NA	S	S	R	I	S	rx absent	rx absent	rx absent	rx absent	rx absent	rx present	rx present	rx absent	rx absent	rx absent	rx absent	rx absent	rx absent	rx absent	rx absent	rx absent	rx absent	rx present	rx absent	rx absent	rx absent	rx absent	rx absent
UVA36768	P71	Yes	winter	2	3	Female	nocf	nodb	ENT/Sinus	Non-Mucoid	Metallic	Hemolytic	None	NA	Sensititer	I	S	S	NA	NA	NA	S	I	S	S	S	rx absent	rx absent	rx absent	rx absent	rx absent	rx absent	rx absent	rx absent	rx absent	rx absent	rx absent	rx absent	rx absent	rx absent	rx absent	rx absent	rx absent	rx absent	rx absent	rx absent	rx absent	rx absent	rx absent
UVA36800	P72	Yes	winter	6	35	Female	cf	nodb	Lung/Trachea	Mucoid	Non-Metallic	Non-Hemolytic	None	2 colonies?	Sensititer	S	S	S	NA	NA	NA	S	S	S	S	S	rx absent	rx absent	rx absent	rx absent	rx absent	rx absent	rx present	rx absent	rx absent	rx absent	rx absent	rx absent	rx absent	rx absent	rx absent	rx absent	rx absent	rx present	rx absent	rx absent	rx absent	rx absent	rx absent
UVA36815	P497	No	fall	1	65	Male	nocf	nodb	Skin/Wound	Non-Mucoid	Non-Metallic	Hemolytic	None	NA	Sensititer	S	S	S	NA	NA	NA	S	S	S	S	S	rx absent	rx absent	rx absent	rx absent	rx absent	rx absent	rx absent	rx absent	rx absent	rx absent	rx absent	rx absent	rx absent	rx absent	rx absent	rx absent	rx absent	rx absent	rx absent	rx absent	rx absent	rx absent	rx absent
UVA36820	P129	No	spring	1	22	Male	cf	nodb	Lung/Trachea	Non-Mucoid	Non-Metallic	Hemolytic	Mixed	blue-green	Sensititer	S	S	S	NA	NA	NA	I	S	S	S	S	rx absent	rx absent	rx absent	rx absent	rx absent	rx absent	rx absent	rx absent	rx absent	rx absent	rx absent	rx absent	rx absent	rx absent	rx absent	rx absent	rx absent	rx absent	rx absent	rx absent	rx absent	rx absent	rx absent
UVA36880	P570	No	winter	1	62	Male	nocf	nodb	Skin/Wound	Non-Mucoid	Non-Metallic	Hemolytic	None	NA	Sensititer	S	S	S	NA	NA	NA	S	S	S	S	S	rx absent	rx absent	rx absent	rx absent	rx absent	rx absent	rx absent	rx absent	rx absent	rx absent	rx absent	rx absent	rx absent	rx absent	rx absent	rx absent	rx absent	rx absent	rx absent	rx absent	rx absent	rx absent	rx absent
UVA36928	P258	Yes	fall	4	68	Male	nocf	nodb	Lung/Trachea	Non-Mucoid	Non-Metallic	Hemolytic	Green	NA	Sensititer	S	R	R	NA	NA	NA	S	S	S	R	S	rx absent	rx absent	rx absent	rx absent	rx absent	rx absent	rx absent	rx absent	rx absent	rx absent	rx absent	rx absent	rx absent	rx absent	rx absent	rx absent	rx absent	rx absent	rx absent	rx absent	rx absent	rx absent	rx absent
UVA37007	P588	No	winter	1	87	Female	nocf	nodb	Urine/Catheter	Non-Mucoid	Metallic	Non-Hemolytic	None	2 colonies?	Vitek	S	NA	S	NA	NA	NA	S	S	S	S	S	rx absent	rx absent	rx absent	rx absent	rx absent	rx absent	rx absent	rx absent	rx absent	rx absent	rx absent	rx absent	rx absent	rx absent	rx absent	rx absent	rx present	rx absent	rx absent	rx absent	rx absent	rx absent	rx absent
UVA37201	P90	Yes	fall	2	28	Male	cf	nodb	Lung/Trachea	Mucoid	Non-Metallic	Hemolytic	None	NA	Sensititer	S	S	S	NA	NA	NA	S	S	S	S	S	rx absent	rx absent	rx absent	rx absent	rx absent	rx absent	rx present	rx absent	rx absent	rx absent	rx absent	rx absent	rx absent	rx absent	rx absent	rx absent	rx absent	rx absent	rx absent	rx absent	rx absent	rx absent	rx absent
UVA37356	P537	No	fall	1	47	Female	nocf	db	Skin/Wound	Non-Mucoid	Non-Metallic	Hemolytic	Green	NA	Sensititer	S	S	S	NA	NA	NA	S	S	S	S	S	rx absent	rx absent	rx absent	rx absent	rx absent	rx absent	rx absent	rx absent	rx present	rx absent	rx absent	rx absent	rx absent	rx absent	rx absent	rx absent	rx absent	rx absent	rx absent	rx absent	rx absent	rx absent	rx present
UVA37366	P172	Yes	summer	2	2	Male	nocf	nodb	Lung/Trachea	Non-Mucoid	Non-Metallic	Hemolytic	Green	NA	Sensititer	S	S	S	NA	NA	NA	S	S	S	S	S	rx absent	rx absent	rx absent	rx absent	rx absent	rx absent	rx absent	rx absent	rx absent	rx absent	rx present	rx absent	rx absent	rx absent	rx absent	rx absent	rx absent	rx absent	rx absent	rx absent	rx absent	rx absent	rx absent
UVA37404	P332	No	summer	1	63	Male	nocf	nodb	Urine/Catheter	Non-Mucoid	Metallic	Non-Hemolytic	Green	NA	Vitek	S	NA	S	NA	NA	NA	S	S	S	S	S	rx absent	rx absent	rx absent	rx absent	rx absent	rx absent	rx absent	rx absent	rx absent	rx absent	rx absent	rx absent	rx absent	rx absent	rx absent	rx absent	rx absent	rx absent	rx absent	rx absent	rx absent	rx absent	rx absent
UVA37457	P44	No	spring	1	66	Male	nocf	nodb	ENT/Sinus	Non-Mucoid	Non-Metallic	Non-Hemolytic	Green	NA	Sensititer	S	S	S	NA	NA	NA	S	S	S	S	S	rx absent	rx absent	rx absent	rx absent	rx absent	rx absent	rx absent	rx absent	rx absent	rx absent	rx absent	rx absent	rx absent	rx absent	rx absent	rx absent	rx absent	rx absent	rx absent	rx absent	rx absent	rx absent	rx absent
UVA37480	P348	Yes	summer	6	24	Female	cf	db	ENT/Sinus	Non-Mucoid	Non-Metallic	Non-Hemolytic	Green	NA	Sensititer	S	S	S	NA	NA	NA	I	S	S	S	S	rx absent	rx absent	rx absent	rx absent	rx absent	rx present	rx present	rx absent	rx absent	rx absent	rx absent	rx absent	rx absent	rx absent	rx absent	rx absent	rx absent	rx present	rx absent	rx absent	rx absent	rx absent	rx absent
UVA37621	P493	No	fall	1	58	Male	nocf	nodb	Skin/Wound	Non-Mucoid	Metallic	Hemolytic	Green	NA	Sensititer	S	R	I	NA	NA	NA	S	S	S	R	S	rx absent	rx absent	rx absent	rx absent	rx absent	rx absent	rx absent	rx absent	rx present	rx absent	rx present	rx absent	rx absent	rx absent	rx absent	rx absent	rx absent	rx absent	rx absent	rx absent	rx absent	rx absent	rx absent
UVA37691	P435	No	winter	1	21	Male	nocf	nodb	Lung/Trachea	Non-Mucoid	Metallic	Non-Hemolytic	Mixed	green/blue	Sensititer	S	S	S	NA	NA	NA	S	S	S	S	S	rx absent	rx absent	rx absent	rx absent	rx absent	rx absent	rx absent	rx absent	rx absent	rx absent	rx absent	rx absent	rx absent	rx absent	rx absent	rx absent	rx absent	rx absent	rx absent	rx absent	rx absent	rx absent	rx absent
UVA37752	P88	Yes	summer	2	66	Male	nocf	db	Urine/Catheter	Non-Mucoid	Metallic	Non-Hemolytic	Mixed	green-blue	Vitek	R	NA	R	NA	NA	NA	R	I	R	R	S	rx absent	rx absent	rx absent	rx absent	rx absent	rx absent	rx absent	rx absent	rx absent	rx absent	rx absent	rx absent	rx absent	rx absent	rx absent	rx absent	rx absent	rx present	rx absent	rx absent	rx absent	rx absent	rx absent
UVA37832	P318	No	summer	1	59	Female	nocf	db	Skin/Wound	Non-Mucoid	Non-Metallic	Non-Hemolytic	Green	NA	Sensititer	S	S	S	NA	NA	NA	S	S	S	S	S	rx absent	rx absent	rx absent	rx absent	rx absent	rx absent	rx absent	rx absent	rx absent	rx absent	rx absent	rx absent	rx absent	rx absent	rx absent	rx absent	rx absent	rx absent	rx absent	rx absent	rx absent	rx absent	rx absent
UVA37984	P444	Yes	fall	2	64	Female	nocf	nodb	Lung/Trachea	Non-Mucoid	Non-Metallic	Hemolytic	Green	NA	Sensititer	S	S	S	NA	NA	NA	I	S	S	S	S	rx absent	rx absent	rx absent	rx absent	rx absent	rx absent	rx absent	rx absent	rx present	rx absent	rx present	rx absent	rx absent	rx absent	rx absent	rx absent	rx absent	rx absent	rx absent	rx absent	rx absent	rx absent	rx absent
UVA38221	P131	No	winter	1	59	Male	nocf	nodb	Skin/Wound	Mucoid	Non-Metallic	Non-Hemolytic	Green	NA	Sensititer	S	S	S	NA	NA	NA	S	S	S	S	S	rx absent	rx absent	rx absent	rx absent	rx absent	rx absent	rx absent	rx absent	rx present	rx absent	rx absent	rx absent	rx absent	rx absent	rx absent	rx absent	rx absent	rx absent	rx absent	rx absent	rx absent	rx absent	rx absent
UVA38445	P139	Yes	winter	7	36	Male	cf	db	Lung/Trachea	Mucoid	Non-Metallic	Non-Hemolytic	Green	NA	Sensititer	I	R	R	NA	NA	NA	S	I	R	R	S	rx absent	rx absent	rx absent	rx absent	rx absent	rx present	rx present	rx absent	rx absent	rx absent	rx absent	rx absent	rx absent	rx present	rx absent	rx absent	rx absent	rx present	rx absent	rx absent	rx absent	rx absent	rx absent
UVA38520	P196	No	winter	1	67	Female	nocf	db	Urine/Catheter	Non-Mucoid	Non-Metallic	Hemolytic	Blue	NA	Vitek	S	NA	R	NA	NA	NA	S	S	R	S	S	rx absent	rx absent	rx absent	rx absent	rx absent	rx absent	rx absent	rx absent	rx absent	rx absent	rx absent	rx absent	rx absent	rx absent	rx absent	rx absent	rx absent	rx present	rx absent	rx absent	rx absent	rx absent	rx absent
UVA38552	P398	No	fall	1	88	Female	nocf	nodb	Urine/Catheter	Non-Mucoid	Non-Metallic	Hemolytic	Green	NA	Vitek	S	NA	S	NA	NA	NA	S	S	S	S	S	rx absent	rx absent	rx absent	rx absent	rx absent	rx absent	rx absent	rx absent	rx absent	rx absent	rx absent	rx absent	rx absent	rx absent	rx absent	rx absent	rx absent	rx absent	rx absent	rx absent	rx absent	rx absent	rx absent
UVA38604	P227	No	summer	1	68	Male	nocf	nodb	Skin/Wound	Non-Mucoid	Non-Metallic	Hemolytic	Green	NA	Sensititer	S	S	S	NA	NA	NA	S	S	S	S	S	rx absent	rx absent	rx absent	rx absent	rx absent	rx absent	rx absent	rx absent	rx absent	rx absent	rx absent	rx absent	rx absent	rx absent	rx absent	rx absent	rx absent	rx absent	rx absent	rx present	rx absent	rx absent	rx absent
UVA38828	P434	No	winter	1	0.583333333	Female	nocf	nodb	ENT/Sinus	Non-Mucoid	Non-Metallic	Hemolytic	Green	NA	Sensititer	S	S	S	NA	NA	NA	S	S	S	S	S	rx absent	rx absent	rx absent	rx absent	rx absent	rx absent	rx absent	rx absent	rx absent	rx absent	rx absent	rx absent	rx absent	rx absent	rx absent	rx absent	rx absent	rx absent	rx absent	rx absent	rx absent	rx absent	rx absent
UVA38894	P60	Yes	fall	5	18	Male	cf	db	Lung/Trachea	Non-Mucoid	Non-Metallic	Non-Hemolytic	None	NA	Sensititer	S	S	S	NA	NA	NA	S	S	R	R	S	rx absent	rx absent	rx absent	rx absent	rx absent	rx present	rx present	rx absent	rx absent	rx absent	rx absent	rx absent	rx absent	rx absent	rx absent	rx absent	rx absent	rx absent	rx absent	rx absent	rx absent	rx absent	rx absent
UVA39039	P179	Yes	winter	9	31	Female	cf	db	Lung/Trachea	Mucoid	Non-Metallic	Non-Hemolytic	Green	2 colonies (multiple isolates)	Kirby_Bauer	R	S	I	NA	NA	NA	I	R	S	S	R	rx present	rx absent	rx absent	rx absent	rx absent	rx present	rx absent	rx absent	rx absent	rx absent	rx absent	rx absent	rx absent	rx absent	rx absent	rx absent	rx absent	rx absent	rx absent	rx absent	rx absent	rx absent	rx absent
UVA39174	P402	No	fall	1	0.833333333	Male	nocf	nodb	Lung/Trachea	Non-Mucoid	Metallic	Hemolytic	Mixed	blue/green	Sensititer	S	S	S	NA	NA	NA	S	S	S	S	S	rx absent	rx absent	rx absent	rx absent	rx absent	rx absent	rx absent	rx absent	rx absent	rx absent	rx absent	rx absent	rx absent	rx absent	rx absent	rx absent	rx absent	rx absent	rx absent	rx absent	rx absent	rx absent	rx absent
UVA39220	P323	Yes	spring	2	27	Male	cf	db	Lung/Trachea	Mucoid	Non-Metallic	Non-Hemolytic	None	NA	Kirby_Bauer	S	S	I	NA	NA	NA	S	S	S	S	S	rx absent	rx absent	rx absent	rx absent	rx absent	rx present	rx absent	rx absent	rx absent	rx absent	rx present	rx absent	rx absent	rx absent	rx absent	rx absent	rx absent	rx absent	rx absent	rx absent	rx present	rx absent	rx absent
UVA39227	P249	No	spring	1	15	Female	cf	db	Lung/Trachea	Non-Mucoid	Metallic	Hemolytic	Green	NA	Sensititer	S	S	S	NA	NA	NA	S	S	S	S	S	rx absent	rx absent	rx absent	rx absent	rx absent	rx present	rx present	rx absent	rx absent	rx absent	rx absent	rx absent	rx absent	rx absent	rx absent	rx absent	rx absent	rx absent	rx absent	rx absent	rx absent	rx absent	rx absent
UVA39299	P149	No	fall	1	80	Male	nocf	db	Urine/Catheter	Non-Mucoid	Non-Metallic	Hemolytic	Blue	NA	Vitek	S	NA	S	NA	NA	NA	R	I	S	I	S	rx absent	rx absent	rx absent	rx absent	rx absent	rx absent	rx absent	rx absent	rx absent	rx absent	rx absent	rx absent	rx absent	rx absent	rx absent	rx absent	rx absent	rx absent	rx absent	rx absent	rx absent	rx absent	rx absent
UVA39301	P258	Yes	winter	9	69	Male	nocf	nodb	Lung/Trachea	Non-Mucoid	Non-Metallic	Non-Hemolytic	None	NA	Sensititer	S	R	R	NA	NA	NA	S	S	S	R	S	rx absent	rx absent	rx absent	rx absent	rx absent	rx absent	rx present	rx absent	rx absent	rx absent	rx absent	rx absent	rx absent	rx absent	rx absent	rx absent	rx absent	rx absent	rx absent	rx absent	rx absent	rx absent	rx absent
UVA39478	P502	No	fall	1	5	Female	cf	nodb	ENT/Sinus	Non-Mucoid	Non-Metallic	Hemolytic	Green	NA	Sensititer	S	S	S	NA	NA	NA	S	S	S	S	S	rx absent	rx absent	rx absent	rx absent	rx absent	rx absent	rx absent	rx absent	rx absent	rx absent	rx absent	rx absent	rx absent	rx absent	rx absent	rx absent	rx absent	rx absent	rx absent	rx absent	rx absent	rx absent	rx absent
UVA39484	P179	Yes	fall	5	30	Female	cf	db	Lung/Trachea	Mucoid	Non-Metallic	Non-Hemolytic	Green	NA	Kirby_Bauer	R	S	S	NA	NA	NA	I	R	S	S	R	rx present	rx absent	rx absent	rx absent	rx absent	rx present	rx absent	rx absent	rx absent	rx absent	rx absent	rx present	rx absent	rx absent	rx absent	rx absent	rx absent	rx absent	rx absent	rx absent	rx absent	rx absent	rx absent
UVA39594	P139	Yes	spring	2	36	Male	cf	db	Lung/Trachea	Non-Mucoid	Non-Metallic	Hemolytic	Mixed	green/blue	Sensititer	S	R	R	NA	NA	NA	S	I	R	R	S	rx absent	rx absent	rx absent	rx absent	rx absent	rx present	rx present	rx absent	rx absent	rx absent	rx present	rx present	rx absent	rx absent	rx absent	rx absent	rx absent	rx present	rx absent	rx absent	rx absent	rx absent	rx absent
UVA39860	P144	No	summer	1	68	Male	nocf	db	Urine/Catheter	Non-Mucoid	Non-Metallic	Hemolytic	Green	NA	Vitek	S	NA	S	NA	NA	NA	I	S	R	S	S	rx absent	rx absent	rx absent	rx absent	rx absent	rx absent	rx absent	rx absent	rx absent	rx absent	rx absent	rx absent	rx absent	rx absent	rx absent	rx absent	rx absent	rx absent	rx absent	rx absent	rx absent	rx absent	rx absent
UVA39927	P348	Yes	fall	9	24	Female	cf	db	Lung/Trachea	Mucoid	Non-Metallic	Non-Hemolytic	Mixed	none/blue	Sensititer	R	I	I	NA	NA	NA	S	I	S	S	S	rx absent	rx absent	rx absent	rx absent	rx absent	rx present	rx present	rx absent	rx absent	rx absent	rx absent	rx absent	rx absent	rx absent	rx absent	rx absent	rx absent	rx present	rx absent	rx absent	rx absent	rx absent	rx absent
UVA39999	P295	No	summer	1	77	Female	nocf	nodb	Urine/Catheter	Non-Mucoid	Non-Metallic	Hemolytic	Blue	NA	Vitek	S	NA	S	NA	NA	NA	R	S	S	I	S	rx absent	rx absent	rx absent	rx absent	rx absent	rx absent	rx absent	rx absent	rx absent	rx absent	rx absent	rx present	rx absent	rx absent	rx absent	rx absent	rx absent	rx absent	rx absent	rx absent	rx absent	rx absent	rx absent
UVA40072	P311	No	spring	1	75	Male	nocf	db	Urine/Catheter	Non-Mucoid	Non-Metallic	Hemolytic	Blue	NA	Vitek	S	NA	S	NA	NA	NA	S	S	S	S	S	rx absent	rx absent	rx absent	rx absent	rx absent	rx absent	rx absent	rx absent	rx absent	rx absent	rx absent	rx absent	rx absent	rx absent	rx absent	rx absent	rx absent	rx absent	rx absent	rx absent	rx absent	rx absent	rx absent
UVA40154	P567	No	winter	1	75	Female	nocf	nodb	Lung/Trachea	Non-Mucoid	Non-Metallic	Hemolytic	None	NA	Kirby_Bauer	S	S	S	NA	NA	NA	S	S	S	S	S	rx absent	rx absent	rx absent	rx absent	rx absent	rx absent	rx absent	rx absent	rx absent	rx absent	rx absent	rx present	rx absent	rx absent	rx absent	rx absent	rx absent	rx absent	rx absent	rx absent	rx absent	rx absent	rx absent
UVA40242	P276	Yes	fall	2	3	Male	cf	nodb	ENT/Sinus	Non-Mucoid	Non-Metallic	Hemolytic	Green	NA	Sensititer	S	S	S	NA	NA	NA	S	S	S	S	S	rx absent	rx absent	rx absent	rx absent	rx absent	rx absent	rx absent	rx absent	rx absent	rx absent	rx absent	rx absent	rx absent	rx absent	rx absent	rx absent	rx absent	rx absent	rx absent	rx absent	rx absent	rx absent	rx absent
UVA40260	P162	No	spring	1	47	Female	cf	nodb	Lung/Trachea	Non-Mucoid	Non-Metallic	Hemolytic	None	NA	Sensititer	I	R	R	NA	NA	NA	S	I	S	R	S	rx absent	rx absent	rx absent	rx absent	rx absent	rx present	rx present	rx absent	rx absent	rx absent	rx absent	rx absent	rx absent	rx absent	rx absent	rx absent	rx absent	rx absent	rx absent	rx absent	rx absent	rx absent	rx absent
UVA40480	P95	No	spring	1	52	Male	nocf	nodb	Urine/Catheter	Non-Mucoid	Non-Metallic	Hemolytic	Green	NA	Vitek	S	NA	S	NA	NA	NA	S	S	S	S	S	rx absent	rx absent	rx absent	rx absent	rx absent	rx present	rx absent	rx absent	rx absent	rx absent	rx absent	rx present	rx absent	rx absent	rx absent	rx absent	rx absent	rx absent	rx absent	rx absent	rx absent	rx absent	rx absent
UVA40576	P91	No	summer	1	79	Male	nocf	db	Urine/Catheter	Non-Mucoid	Non-Metallic	Non-Hemolytic	Green	NA	Vitek	S	NA	S	NA	NA	NA	S	S	I	S	S	rx absent	rx present	rx absent	rx absent	rx absent	rx absent	rx absent	rx absent	rx present	rx absent	rx absent	rx absent	rx absent	rx absent	rx absent	rx absent	rx present	rx present	rx absent	rx absent	rx absent	rx absent	rx absent
UVA40647	P466	No	winter	1	51	Male	nocf	nodb	Lung/Trachea	Non-Mucoid	Non-Metallic	Hemolytic	Green	NA	Sensititer	S	S	S	NA	NA	NA	S	S	S	S	S	rx absent	rx absent	rx absent	rx absent	rx absent	rx absent	rx absent	rx absent	rx absent	rx absent	rx present	rx absent	rx absent	rx absent	rx absent	rx absent	rx absent	rx present	rx absent	rx absent	rx absent	rx absent	rx absent
UVA40759	P224	No	summer	1	81	Female	nocf	db	ENT/Sinus	Non-Mucoid	Non-Metallic	Hemolytic	None	NA	Sensititer	S	S	S	NA	NA	NA	S	S	S	S	S	rx absent	rx absent	rx absent	rx absent	rx absent	rx absent	rx absent	rx absent	rx absent	rx absent	rx absent	rx absent	rx absent	rx absent	rx absent	rx absent	rx absent	rx absent	rx absent	rx absent	rx absent	rx absent	rx absent
UVA40768	P66	No	spring	1	1	Female	nocf	nodb	Skin/Wound	Non-Mucoid	Non-Metallic	Hemolytic	Mixed	green/brown	Sensititer	S	S	S	NA	NA	NA	S	S	S	S	S	rx absent	rx absent	rx absent	rx absent	rx absent	rx absent	rx absent	rx absent	rx absent	rx absent	rx absent	rx absent	rx absent	rx absent	rx absent	rx absent	rx absent	rx absent	rx absent	rx absent	rx absent	rx absent	rx absent
UVA40818	P449	No	fall	1	59	Female	nocf	nodb	Lung/Trachea	Non-Mucoid	Non-Metallic	Non-Hemolytic	Green	NA	Kirby_Bauer	R	S	S	NA	NA	NA	R	R	R	S	R	rx absent	rx absent	rx absent	rx absent	rx absent	rx present	rx absent	rx absent	rx absent	rx absent	rx absent	rx absent	rx absent	rx absent	rx absent	rx absent	rx absent	rx absent	rx absent	rx absent	rx absent	rx absent	rx absent
UVA40862	P552	No	fall	1	65	Male	nocf	db	Urine/Catheter	Non-Mucoid	Non-Metallic	Hemolytic	None	NA	Vitek	S	NA	S	NA	NA	NA	S	S	S	S	S	rx absent	rx absent	rx absent	rx absent	rx absent	rx absent	rx absent	rx absent	rx present	rx absent	rx absent	rx absent	rx absent	rx absent	rx absent	rx absent	rx absent	rx absent	rx absent	rx absent	rx absent	rx absent	rx absent
UVA40886	P214	No	summer	1	87	Female	nocf	nodb	Urine/Catheter	Non-Mucoid	Non-Metallic	Hemolytic	Green	NA	Vitek	S	NA	S	NA	NA	NA	S	S	S	S	S	rx absent	rx absent	rx absent	rx absent	rx absent	rx absent	rx absent	rx absent	rx absent	rx absent	rx absent	rx absent	rx absent	rx absent	rx absent	rx absent	rx absent	rx absent	rx absent	rx absent	rx absent	rx absent	rx absent
UVA40981	P492	No	winter	1	28	Male	cf	nodb	Lung/Trachea	Mucoid	Non-Metallic	Non-Hemolytic	Green	NA	Sensititer	S	S	S	NA	NA	NA	S	R	S	S	S	rx absent	rx absent	rx absent	rx absent	rx absent	rx absent	rx absent	rx absent	rx absent	rx absent	rx absent	rx absent	rx absent	rx absent	rx absent	rx absent	rx absent	rx absent	rx absent	rx absent	rx present	rx absent	rx absent
UVA41002	P5	No	fall	1	32	Male	nocf	nodb	Urine/Catheter	Non-Mucoid	Non-Metallic	Hemolytic	None	NA	Vitek	S	NA	S	NA	NA	NA	S	S	S	S	S	rx absent	rx absent	rx absent	rx absent	rx absent	rx absent	rx absent	rx absent	rx absent	rx absent	rx absent	rx absent	rx absent	rx absent	rx absent	rx absent	rx present	rx absent	rx absent	rx absent	rx absent	rx absent	rx absent
UVA41138	P59	No	spring	1	4	Male	nocf	nodb	Lung/Trachea	Non-Mucoid	Non-Metallic	Hemolytic	Green	weak green	Sensititer	S	S	S	NA	NA	NA	S	S	S	S	S	rx absent	rx absent	rx absent	rx absent	rx present	rx absent	rx absent	rx absent	rx absent	rx absent	rx absent	rx absent	rx absent	rx absent	rx absent	rx absent	rx absent	rx absent	rx absent	rx absent	rx absent	rx absent	rx absent
UVA41159	P336	Yes	spring	2	65	Male	nocf	nodb	Urine/Catheter	Non-Mucoid	Metallic	Non-Hemolytic	Red	NA	Vitek	S	NA	S	NA	NA	NA	R	S	S	S	S	rx absent	rx absent	rx absent	rx absent	rx absent	rx absent	rx absent	rx absent	rx absent	rx absent	rx present	rx absent	rx absent	rx absent	rx absent	rx absent	rx absent	rx absent	rx absent	rx absent	rx absent	rx absent	rx absent
UVA41319	P60	Yes	fall	4	18	Male	cf	db	Lung/Trachea	Mucoid	Non-Metallic	Non-Hemolytic	None	NA	Sensititer	S	S	S	NA	NA	NA	S	S	S	S	S	rx absent	rx absent	rx absent	rx absent	rx absent	rx present	rx present	rx absent	rx absent	rx absent	rx absent	rx absent	rx absent	rx absent	rx absent	rx absent	rx absent	rx absent	rx absent	rx absent	rx absent	rx absent	rx absent
UVA41344	P348	Yes	spring	4	24	Female	cf	db	ENT/Sinus	Non-Mucoid	Non-Metallic	Hemolytic	Green	NA	Sensititer	S	S	S	NA	NA	NA	S	S	S	S	S	rx absent	rx absent	rx absent	rx absent	rx absent	rx present	rx present	rx absent	rx absent	rx absent	rx absent	rx absent	rx absent	rx absent	rx absent	rx absent	rx absent	rx present	rx absent	rx absent	rx absent	rx absent	rx absent
UVA41578	P154	Yes	winter	11	40	Male	nocf	nodb	Urine/Catheter	Mucoid	Metallic	Non-Hemolytic	None	NA	Vitek	S	NA	S	NA	NA	NA	R	S	R	S	S	rx absent	rx absent	rx absent	rx absent	rx absent	rx absent	rx absent	rx absent	rx absent	rx absent	rx absent	rx absent	rx absent	rx absent	rx absent	rx absent	rx absent	rx present	rx absent	rx absent	rx absent	rx absent	rx absent
UVA41596	P568	No	winter	1	88	Male	nocf	nodb	Urine/Catheter	Non-Mucoid	Non-Metallic	Hemolytic	Green	NA	Vitek	S	NA	S	NA	NA	NA	S	S	S	S	S	rx absent	rx absent	rx absent	rx absent	rx absent	rx absent	rx absent	rx absent	rx absent	rx absent	rx absent	rx absent	rx absent	rx absent	rx absent	rx absent	rx absent	rx absent	rx absent	rx absent	rx absent	rx absent	rx absent
UVA41748	P328	Yes	winter	6	23	Male	cf	nodb	ENT/Sinus	Mucoid	Non-Metallic	Non-Hemolytic	Green	2 colonies (multiple isolates)	Sensititer	S	S	S	NA	NA	NA	S	I	I	I	S	rx absent	rx absent	rx absent	rx absent	rx absent	rx present	rx present	rx absent	rx absent	rx absent	rx absent	rx absent	rx absent	rx absent	rx absent	rx absent	rx absent	rx absent	rx absent	rx absent	rx present	rx absent	rx absent
UVA41793	P76	Yes	fall	6	25	Male	cf	nodb	Lung/Trachea	Mucoid	Non-Metallic	Hemolytic	None	NA	Sensititer	I	S	S	NA	NA	NA	S	I	S	S	S	rx absent	rx absent	rx absent	rx absent	rx absent	rx present	rx absent	rx absent	rx present	rx absent	rx present	rx absent	rx absent	rx absent	rx absent	rx absent	rx absent	rx absent	rx absent	rx absent	rx present	rx absent	rx absent
UVA41838	P208	No	spring	1	37	Male	cf	db	Lung/Trachea	Mucoid	Non-Metallic	Non-Hemolytic	None	NA	Sensititer	S	S	S	NA	NA	NA	S	S	I	R	S	rx absent	rx absent	rx absent	rx absent	rx absent	rx present	rx absent	rx absent	rx absent	rx absent	rx absent	rx absent	rx absent	rx absent	rx absent	rx absent	rx absent	rx absent	rx absent	rx absent	rx absent	rx absent	rx absent
UVA41960	P263	No	summer	1	23	Female	cf	nodb	Lung/Trachea	Mucoid	Non-Metallic	Non-Hemolytic	None	NA	Kirby_Bauer	R	S	S	NA	NA	NA	S	R	S	S	R	rx absent	rx absent	rx absent	rx absent	rx absent	rx present	rx absent	rx absent	rx absent	rx absent	rx absent	rx absent	rx absent	rx absent	rx absent	rx absent	rx absent	rx present	rx absent	rx absent	rx absent	rx absent	rx absent
UVA42029	P443	No	winter	1	79	Female	nocf	nodb	Lung/Trachea	Non-Mucoid	Non-Metallic	Non-Hemolytic	Green	NA	Sensititer	S	S	S	NA	NA	NA	S	S	R	R	S	rx absent	rx absent	rx absent	rx absent	rx absent	rx absent	rx absent	rx absent	rx absent	rx absent	rx absent	rx absent	rx absent	rx absent	rx absent	rx absent	rx absent	rx absent	rx absent	rx absent	rx absent	rx absent	rx absent
UVA42066	P549	No	winter	1	88	Male	nocf	nodb	Lung/Trachea	Non-Mucoid	Non-Metallic	Non-Hemolytic	None	2 colonies; was 'alpha?'	Sensititer	S	S	S	NA	NA	NA	S	S	S	S	S	rx absent	rx absent	rx present	rx absent	rx absent	rx absent	rx absent	rx absent	rx absent	rx absent	rx absent	rx absent	rx absent	rx absent	rx absent	rx absent	rx absent	rx absent	rx absent	rx absent	rx absent	rx absent	rx absent
UVA42217	P200	No	spring	1	21	Female	cf	nodb	Lung/Trachea	Mucoid	Non-Metallic	Non-Hemolytic	None	NA	Sensititer	S	S	S	NA	NA	NA	S	S	S	S	S	rx absent	rx absent	rx absent	rx absent	rx absent	rx absent	rx absent	rx absent	rx absent	rx absent	rx absent	rx absent	rx absent	rx absent	rx absent	rx absent	rx absent	rx absent	rx absent	rx absent	rx absent	rx absent	rx absent
UVA42308	P145	No	fall	1	2	Female	nocf	nodb	Lung/Trachea	Non-Mucoid	Non-Metallic	Hemolytic	Mixed	none/blue	Sensititer	S	S	S	NA	NA	NA	S	S	S	S	S	rx absent	rx absent	rx absent	rx absent	rx absent	rx absent	rx absent	rx absent	rx absent	rx absent	rx present	rx absent	rx absent	rx absent	rx absent	rx absent	rx absent	rx absent	rx absent	rx absent	rx absent	rx absent	rx absent
UVA42546	P524	Yes	fall	2	37	Male	cf	db	Lung/Trachea	Non-Mucoid	Non-Metallic	Non-Hemolytic	Green	NA	Sensititer	S	S	I	NA	NA	NA	I	R	R	S	R	rx absent	rx absent	rx absent	rx absent	rx absent	rx present	rx present	rx absent	rx absent	rx absent	rx absent	rx absent	rx absent	rx absent	rx absent	rx absent	rx absent	rx absent	rx absent	rx absent	rx absent	rx absent	rx absent
UVA42643	P439	No	winter	1	37	Female	nocf	nodb	Lung/Trachea	Non-Mucoid	Non-Metallic	Non-Hemolytic	Green	NA	Sensititer	S	S	S	NA	NA	NA	S	I	S	S	S	rx absent	rx absent	rx absent	rx absent	rx absent	rx present	rx absent	rx absent	rx absent	rx absent	rx absent	rx absent	rx absent	rx absent	rx absent	rx absent	rx absent	rx absent	rx absent	rx absent	rx absent	rx absent	rx absent
UVA42776	P360	No	summer	1	12	Female	cf	nodb	ENT/Sinus	Mucoid	Non-Metallic	Non-Hemolytic	Green	NA	Sensititer	S	S	S	NA	NA	NA	S	S	S	S	S	rx absent	rx absent	rx absent	rx absent	rx absent	rx present	rx absent	rx absent	rx absent	rx absent	rx absent	rx absent	rx absent	rx absent	rx absent	rx absent	rx absent	rx absent	rx absent	rx absent	rx absent	rx absent	rx absent
UVA42806	P544	No	winter	1	83	Male	nocf	db	ENT/Sinus	Non-Mucoid	Non-Metallic	Hemolytic	Green	NA	Sensititer	S	S	S	NA	NA	NA	S	S	S	S	S	rx absent	rx absent	rx absent	rx absent	rx absent	rx absent	rx absent	rx absent	rx present	rx absent	rx absent	rx absent	rx absent	rx absent	rx absent	rx absent	rx absent	rx present	rx absent	rx absent	rx absent	rx absent	rx absent
UVA42971	P1	No	spring	1	49	Female	nocf	nodb	Urine/Catheter	Non-Mucoid	Metallic	Hemolytic	Mixed	green/blue	Vitek	S	NA	S	NA	NA	NA	R	S	R	S	S	rx absent	rx absent	rx absent	rx absent	rx absent	rx absent	rx absent	rx absent	rx absent	rx absent	rx absent	rx absent	rx absent	rx absent	rx absent	rx absent	rx absent	rx absent	rx absent	rx absent	rx absent	rx absent	rx absent
UVA43001	P532	No	fall	1	31	Male	nocf	nodb	Lung/Trachea	Non-Mucoid	Non-Metallic	Non-Hemolytic	Green	NA	Sensititer	S	S	S	NA	NA	NA	S	S	S	S	S	rx absent	rx absent	rx absent	rx absent	rx absent	rx absent	rx absent	rx absent	rx present	rx absent	rx present	rx absent	rx absent	rx absent	rx absent	rx present	rx absent	rx absent	rx absent	rx absent	rx absent	rx absent	rx absent
UVA43114	P507	No	winter	1	22	Male	cf	nodb	Lung/Trachea	Non-Mucoid	Metallic	Hemolytic	Blue	NA	Sensititer	S	S	S	NA	NA	NA	S	S	S	S	S	rx absent	rx absent	rx absent	rx absent	rx absent	rx absent	rx absent	rx absent	rx absent	rx absent	rx absent	rx absent	rx absent	rx absent	rx absent	rx absent	rx absent	rx absent	rx absent	rx absent	rx absent	rx absent	rx absent
UVA43204	P229	No	spring	1	77	Female	nocf	db	Urine/Catheter	Non-Mucoid	Non-Metallic	Hemolytic	None	NA	Vitek	S	NA	S	NA	NA	NA	S	S	S	S	S	rx absent	rx absent	rx absent	rx absent	rx absent	rx absent	rx absent	rx absent	rx absent	rx absent	rx absent	rx absent	rx absent	rx absent	rx absent	rx absent	rx absent	rx absent	rx absent	rx absent	rx absent	rx absent	rx absent
UVA43268	P460	No	fall	1	76	Male	nocf	nodb	Skin/Wound	Non-Mucoid	Non-Metallic	Hemolytic	Green	NA	Sensititer	S	S	S	NA	NA	NA	S	S	S	S	S	rx absent	rx absent	rx absent	rx absent	rx absent	rx absent	rx absent	rx absent	rx absent	rx absent	rx absent	rx absent	rx absent	rx absent	rx absent	rx absent	rx absent	rx absent	rx absent	rx absent	rx absent	rx absent	rx absent
UVA43518	P26	No	summer	1	0.33	Female	cf	nodb	ENT/Sinus	Non-Mucoid	Non-Metallic	Hemolytic	Green	NA	Sensititer	S	S	S	NA	NA	NA	S	S	S	S	S	rx absent	rx absent	rx present	rx absent	rx absent	rx absent	rx absent	rx absent	rx absent	rx absent	rx absent	rx absent	rx absent	rx absent	rx absent	rx absent	rx absent	rx absent	rx absent	rx absent	rx absent	rx absent	rx absent
UVA43570	P134	Yes	winter	2	49	Female	cf	nodb	ENT/Sinus	Non-Mucoid	Non-Metallic	Non-Hemolytic	None	NA	Sensititer	R	R	R	NA	NA	NA	I	R	R	R	R	rx absent	rx absent	rx present	rx absent	rx absent	rx present	rx present	rx absent	rx absent	rx absent	rx absent	rx absent	rx absent	rx absent	rx absent	rx absent	rx absent	rx absent	rx absent	rx absent	rx absent	rx absent	rx absent
UVA43753	P211	Yes	winter	2	52	Male	nocf	db	Urine/Catheter	Non-Mucoid	Non-Metallic	Hemolytic	Green	NA	Vitek	S	NA	S	NA	NA	NA	S	S	S	S	S	rx absent	rx absent	rx absent	rx absent	rx absent	rx absent	rx present	rx absent	rx absent	rx absent	rx absent	rx absent	rx absent	rx absent	rx absent	rx absent	rx absent	rx absent	rx absent	rx present	rx absent	rx absent	rx present
UVA43810	P197	Yes	spring	5	25	Male	nocf	nodb	Blood	Non-Mucoid	Non-Metallic	Non-Hemolytic	Mixed	green w/blue halo	Sensititer	S	R	I	I	S	S	I	S	R	I	S	rx absent	rx absent	rx absent	rx absent	rx absent	rx absent	rx absent	rx absent	rx absent	rx absent	rx present	rx absent	rx absent	rx absent	rx absent	rx absent	rx absent	rx absent	rx absent	rx absent	rx absent	rx absent	rx absent
UVA43811	P306	No	summer	1	60	Female	nocf	nodb	Skin/Wound	Non-Mucoid	Metallic	Non-Hemolytic	Green	NA	Sensititer	S	S	S	NA	NA	NA	S	S	S	S	S	rx absent	rx absent	rx absent	rx absent	rx absent	rx absent	rx absent	rx absent	rx absent	rx absent	rx absent	rx absent	rx absent	rx absent	rx absent	rx absent	rx absent	rx absent	rx absent	rx absent	rx absent	rx absent	rx absent
UVA44020	P597	No	winter	1	21	Female	nocf	nodb	Urine/Catheter	Non-Mucoid	Metallic	Non-Hemolytic	None	NA	Sensititer	S	S	S	NA	NA	NA	S	S	S	S	S	rx absent	rx absent	rx absent	rx absent	rx absent	rx absent	rx absent	rx absent	rx absent	rx absent	rx present	rx absent	rx absent	rx absent	rx absent	rx absent	rx absent	rx absent	rx absent	rx absent	rx absent	rx absent	rx absent
UVA44068	P212	No	spring	1	31	Female	cf	nodb	Lung/Trachea	Mucoid	Non-Metallic	Hemolytic	None	NA	Sensititer	S	S	S	NA	NA	NA	S	S	S	S	S	rx absent	rx absent	rx absent	rx absent	rx absent	rx present	rx absent	rx absent	rx absent	rx absent	rx absent	rx absent	rx absent	rx absent	rx absent	rx absent	rx absent	rx absent	rx absent	rx absent	rx absent	rx absent	rx absent
UVA44229	P341	No	summer	1	58	Male	cf	nodb	Lung/Trachea	Non-Mucoid	Metallic	Hemolytic	Red	NA	Sensititer	S	S	S	NA	NA	NA	S	S	S	S	S	rx absent	rx absent	rx absent	rx absent	rx absent	rx present	rx absent	rx absent	rx absent	rx absent	rx absent	rx absent	rx absent	rx absent	rx absent	rx absent	rx absent	rx absent	rx absent	rx absent	rx present	rx absent	rx absent
UVA44252	P419	No	winter	1	73	Female	nocf	nodb	Lung/Trachea	Non-Mucoid	Non-Metallic	Hemolytic	Green	NA	Sensititer	S	S	S	NA	NA	NA	S	S	S	S	S	rx absent	rx absent	rx absent	rx absent	rx absent	rx absent	rx absent	rx absent	rx absent	rx absent	rx present	rx absent	rx absent	rx absent	rx absent	rx absent	rx absent	rx absent	rx absent	rx absent	rx absent	rx absent	rx absent
UVA44388	P584	No	winter	1	40	Female	cf	db	Lung/Trachea	Non-Mucoid	Metallic	Non-Hemolytic	None	2 colonies	Sensititer	R	R	S	NA	NA	NA	S	R	R	R	R	rx absent	rx absent	rx absent	rx absent	rx absent	rx absent	rx present	rx absent	rx absent	rx absent	rx absent	rx absent	rx absent	rx absent	rx absent	rx absent	rx absent	rx absent	rx absent	rx absent	rx absent	rx absent	rx absent
UVA44435	P314	No	summer	1	61	Male	nocf	nodb	Lung/Trachea	Non-Mucoid	Non-Metallic	Hemolytic	Mixed	green-brown	Sensititer	S	S	S	NA	NA	NA	S	S	S	S	S	rx absent	rx absent	rx absent	rx absent	rx absent	rx absent	rx absent	rx absent	rx absent	rx absent	rx present	rx absent	rx absent	rx absent	rx absent	rx absent	rx absent	rx absent	rx absent	rx absent	rx absent	rx absent	rx absent
UVA44517	P69	No	fall	1	2	Female	nocf	nodb	Urine/Catheter	Non-Mucoid	Non-Metallic	Hemolytic	Mixed	blue/green	Vitek	S	NA	S	NA	NA	NA	S	S	S	S	S	rx absent	rx absent	rx absent	rx absent	rx absent	rx absent	rx absent	rx absent	rx present	rx absent	rx absent	rx absent	rx absent	rx absent	rx absent	rx absent	rx present	rx absent	rx absent	rx absent	rx absent	rx absent	rx absent
UVA44545	P548	No	fall	1	39	Female	nocf	nodb	Skin/Wound	Non-Mucoid	Non-Metallic	Hemolytic	Green	NA	Sensititer	S	S	S	NA	NA	NA	S	S	S	S	S	rx absent	rx absent	rx absent	rx absent	rx absent	rx absent	rx absent	rx absent	rx absent	rx absent	rx absent	rx absent	rx absent	rx absent	rx absent	rx absent	rx present	rx absent	rx absent	rx present	rx absent	rx absent	rx absent
UVA44618	P90	No	spring	1	28	Male	cf	nodb	Lung/Trachea	Mucoid	Non-Metallic	Non-Hemolytic	Blue	NA	Sensititer	S	S	S	NA	NA	NA	S	S	S	S	S	rx absent	rx absent	rx absent	rx absent	rx absent	rx absent	rx present	rx absent	rx absent	rx absent	rx absent	rx absent	rx absent	rx absent	rx absent	rx absent	rx absent	rx absent	rx absent	rx absent	rx absent	rx absent	rx absent
UVA44952	P226	No	spring	1	14	Female	cf	nodb	Lung/Trachea	Non-Mucoid	Non-Metallic	Hemolytic	Blue	NA	Sensititer	S	S	S	NA	NA	NA	S	R	S	S	R	rx absent	rx absent	rx absent	rx absent	rx absent	rx present	rx present	rx absent	rx absent	rx absent	rx absent	rx present	rx absent	rx absent	rx absent	rx absent	rx absent	rx absent	rx absent	rx absent	rx absent	rx absent	rx absent
UVA45011	P546	No	fall	1	70	Male	nocf	nodb	Skin/Wound	Non-Mucoid	Metallic	Hemolytic	Green	NA	Sensititer	S	S	S	NA	NA	NA	S	S	S	S	S	rx absent	rx absent	rx absent	rx absent	rx absent	rx absent	rx absent	rx absent	rx absent	rx absent	rx absent	rx absent	rx absent	rx absent	rx absent	rx absent	rx absent	rx absent	rx absent	rx absent	rx absent	rx absent	rx absent
UVA45098	P144	Yes	summer	2	68	Male	nocf	db	Urine/Catheter	Non-Mucoid	Metallic	Hemolytic	Mixed	green-blue	Vitek	S	NA	S	NA	NA	NA	I	S	R	I	S	rx absent	rx absent	rx absent	rx absent	rx absent	rx absent	rx absent	rx absent	rx absent	rx absent	rx absent	rx absent	rx absent	rx absent	rx absent	rx absent	rx absent	rx absent	rx absent	rx absent	rx absent	rx absent	rx absent
UVA45140	P323	Yes	winter	7	28	Male	cf	db	Lung/Trachea	Mucoid	Non-Metallic	Non-Hemolytic	Green	NA	Sensititer	S	S	I	NA	NA	NA	S	S	R	R	S	rx absent	rx absent	rx absent	rx absent	rx absent	rx present	rx absent	rx absent	rx absent	rx absent	rx present	rx absent	rx absent	rx absent	rx absent	rx absent	rx absent	rx present	rx absent	rx absent	rx present	rx absent	rx absent
UVA45565	P479	Yes	winter	3	19	Male	cf	nodb	Lung/Trachea	Mucoid	Non-Metallic	Hemolytic	None	NA	Sensititer	S	S	S	NA	NA	NA	S	S	S	S	S	rx absent	rx absent	rx absent	rx absent	rx absent	rx absent	rx absent	rx absent	rx absent	rx absent	rx absent	rx absent	rx absent	rx absent	rx absent	rx absent	rx absent	rx absent	rx absent	rx absent	rx absent	rx absent	rx absent
UVA45581	P76	Yes	winter	11	25	Male	cf	nodb	Lung/Trachea	Non-Mucoid	Metallic	Hemolytic	Green	NA	Sensititer	S	S	S	NA	NA	NA	S	S	I	I	S	rx absent	rx absent	rx absent	rx absent	rx absent	rx present	rx absent	rx absent	rx absent	rx absent	rx absent	rx absent	rx absent	rx absent	rx absent	rx absent	rx absent	rx absent	rx absent	rx absent	rx present	rx absent	rx absent
UVA45606	P293	Yes	fall	2	6	Female	nocf	nodb	Urine/Catheter	Non-Mucoid	Non-Metallic	Hemolytic	Green	NA	Vitek	S	NA	S	NA	NA	NA	S	S	S	S	S	rx absent	rx absent	rx absent	rx absent	rx absent	rx absent	rx absent	rx absent	rx present	rx absent	rx absent	rx absent	rx absent	rx absent	rx absent	rx absent	rx present	rx absent	rx absent	rx absent	rx absent	rx absent	rx absent
UVA45734	P116	No	summer	1	17	Male	nocf	nodb	Lung/Trachea	Non-Mucoid	Metallic	Hemolytic	Blue	NA	Sensititer	S	S	S	NA	NA	NA	S	S	S	S	S	rx absent	rx absent	rx absent	rx absent	rx present	rx absent	rx absent	rx absent	rx absent	rx absent	rx absent	rx absent	rx absent	rx absent	rx absent	rx absent	rx absent	rx absent	rx absent	rx absent	rx absent	rx absent	rx absent
UVA45766	P300	No	spring	1	59	Female	nocf	nodb	ENT/Sinus	Mucoid	Non-Metallic	Hemolytic	Blue	NA	Sensititer	S	S	S	NA	NA	NA	S	S	S	S	S	rx absent	rx absent	rx absent	rx absent	rx absent	rx absent	rx absent	rx absent	rx absent	rx absent	rx absent	rx absent	rx absent	rx absent	rx absent	rx absent	rx absent	rx absent	rx absent	rx absent	rx absent	rx absent	rx absent
UVA45791	P77	No	spring	1	32	Male	nocf	nodb	Other	Non-Mucoid	Non-Metallic	Hemolytic	Blue	NA	Sensititer	S	S	S	NA	NA	NA	S	S	S	S	S	rx absent	rx absent	rx present	rx absent	rx present	rx absent	rx absent	rx absent	rx absent	rx absent	rx absent	rx absent	rx absent	rx absent	rx absent	rx absent	rx absent	rx absent	rx absent	rx absent	rx absent	rx absent	rx absent
UVA45838	P154	Yes	summer	5	39	Male	nocf	nodb	Urine/Catheter	Non-Mucoid	Non-Metallic	Hemolytic	None	NA	Vitek	S	NA	S	NA	NA	NA	R	S	R	S	S	rx absent	rx absent	rx absent	rx absent	rx absent	rx absent	rx absent	rx absent	rx absent	rx absent	rx absent	rx absent	rx absent	rx absent	rx absent	rx absent	rx absent	rx present	rx absent	rx absent	rx absent	rx absent	rx absent
UVA45873	P562	No	winter	1	2	Male	nocf	nodb	Lung/Trachea	Non-Mucoid	Non-Metallic	Non-Hemolytic	Green	2 colonies on fluor	Sensititer	S	S	S	NA	NA	NA	S	S	S	S	S	rx absent	rx absent	rx absent	rx absent	rx absent	rx absent	rx absent	rx absent	rx absent	rx absent	rx absent	rx present	rx absent	rx absent	rx absent	rx absent	rx absent	rx absent	rx absent	rx absent	rx absent	rx absent	rx absent
UVA45906	P223	Yes	summer	2	19	Female	cf	db	Lung/Trachea	Mucoid	Non-Metallic	Non-Hemolytic	None	NA	Sensititer	S	S	S	NA	NA	NA	S	S	S	S	S	rx absent	rx absent	rx absent	rx absent	rx absent	rx present	rx present	rx absent	rx absent	rx absent	rx absent	rx absent	rx absent	rx absent	rx absent	rx absent	rx absent	rx absent	rx absent	rx present	rx absent	rx absent	rx absent
UVA46036	P40	No	summer	1	84	Male	nocf	nodb	Skin/Wound	Non-Mucoid	Non-Metallic	Hemolytic	None	NA	Sensititer	S	R	I	NA	NA	NA	S	S	S	R	S	rx absent	rx absent	rx absent	rx absent	rx absent	rx absent	rx absent	rx absent	rx absent	rx absent	rx absent	rx absent	rx absent	rx absent	rx absent	rx absent	rx absent	rx absent	rx absent	rx absent	rx absent	rx absent	rx absent
UVA46121	P103	No	summer	1	16	Male	cf	nodb	Lung/Trachea	Non-Mucoid	Non-Metallic	Hemolytic	Mixed	green/brown	Sensititer	S	S	S	NA	NA	NA	I	S	S	S	S	rx present	rx absent	rx absent	rx absent	rx absent	rx present	rx absent	rx absent	rx absent	rx absent	rx absent	rx absent	rx absent	rx absent	rx absent	rx absent	rx absent	rx absent	rx absent	rx absent	rx absent	rx absent	rx absent
UVA46147	P430	No	fall	1	22	Male	nocf	nodb	Other	Non-Mucoid	Non-Metallic	Hemolytic	Green	NA	Sensititer	S	S	S	NA	NA	NA	S	S	S	S	S	rx absent	rx absent	rx absent	rx absent	rx absent	rx absent	rx absent	rx absent	rx absent	rx absent	rx absent	rx absent	rx absent	rx absent	rx absent	rx absent	rx absent	rx absent	rx absent	rx absent	rx absent	rx absent	rx absent
UVA46266	P259	No	spring	1	82	Female	nocf	nodb	Urine/Catheter	Non-Mucoid	Non-Metallic	Hemolytic	None	NA	Vitek	S	NA	S	NA	NA	NA	S	S	S	S	S	rx absent	rx absent	rx absent	rx absent	rx absent	rx absent	rx absent	rx absent	rx absent	rx absent	rx absent	rx absent	rx absent	rx absent	rx absent	rx absent	rx absent	rx absent	rx absent	rx absent	rx absent	rx absent	rx absent
UVA46447	P34	No	spring	1	14	Female	cf	nodb	ENT/Sinus	Mucoid	Non-Metallic	Non-Hemolytic	None	NA	Sensititer	S	S	S	NA	NA	NA	S	S	S	S	S	rx absent	rx absent	rx absent	rx absent	rx absent	rx absent	rx absent	rx absent	rx absent	rx absent	rx absent	rx absent	rx absent	rx absent	rx absent	rx absent	rx absent	rx absent	rx absent	rx absent	rx absent	rx absent	rx absent
UVA46762	P323	Yes	fall	6	27	Male	cf	db	Lung/Trachea	Mucoid	Non-Metallic	Non-Hemolytic	None	NA	Sensititer	S	S	I	NA	NA	NA	S	S	S	S	S	rx absent	rx absent	rx absent	rx absent	rx absent	rx present	rx present	rx absent	rx absent	rx absent	rx present	rx absent	rx absent	rx absent	rx absent	rx absent	rx absent	rx present	rx absent	rx absent	rx present	rx absent	rx absent
UVA47146	P45	No	spring	1	71	Female	nocf	db	ENT/Sinus	Non-Mucoid	Non-Metallic	Non-Hemolytic	None	NA	Sensititer	S	S	S	NA	NA	NA	S	S	S	S	S	rx absent	rx absent	rx absent	rx absent	rx absent	rx absent	rx absent	rx absent	rx absent	rx absent	rx absent	rx absent	rx absent	rx absent	rx absent	rx absent	rx absent	rx absent	rx absent	rx absent	rx absent	rx absent	rx absent
UVA47193	P360	Yes	winter	3	13	Female	cf	nodb	ENT/Sinus	Mucoid	Non-Metallic	Non-Hemolytic	Mixed	green/blue	Sensititer	S	S	S	NA	NA	NA	S	S	S	S	S	rx absent	rx absent	rx absent	rx absent	rx absent	rx present	rx absent	rx absent	rx absent	rx absent	rx absent	rx absent	rx absent	rx absent	rx absent	rx absent	rx absent	rx present	rx absent	rx absent	rx absent	rx absent	rx absent
UVA47252	P425	No	fall	1	75	Male	nocf	nodb	ENT/Sinus	Mucoid	Non-Metallic	Non-Hemolytic	Green	NA	Sensititer	S	I	S	NA	NA	NA	S	S	S	I	S	rx absent	rx absent	rx absent	rx absent	rx absent	rx absent	rx absent	rx absent	rx absent	rx absent	rx absent	rx absent	rx absent	rx absent	rx absent	rx absent	rx absent	rx absent	rx absent	rx absent	rx absent	rx absent	rx absent
UVA47366	P181	Yes	summer	3	25	Female	cf	db	Lung/Trachea	Mucoid	Non-Metallic	Non-Hemolytic	None	NA	Sensititer	S	S	S	NA	NA	NA	S	S	S	S	S	rx absent	rx absent	rx absent	rx absent	rx absent	rx absent	rx present	rx absent	rx absent	rx absent	rx absent	rx present	rx absent	rx absent	rx absent	rx absent	rx absent	rx present	rx absent	rx absent	rx present	rx absent	rx absent
UVA47416	P3	No	spring	1	60	Female	nocf	nodb	Skin/Wound	Non-Mucoid	Non-Metallic	Hemolytic	Green	NA	Sensititer	S	S	S	NA	NA	NA	S	S	S	S	S	rx absent	rx present	rx absent	rx absent	rx absent	rx absent	rx absent	rx absent	rx absent	rx absent	rx present	rx present	rx absent	rx absent	rx absent	rx absent	rx absent	rx absent	rx absent	rx absent	rx absent	rx absent	rx absent
UVA47531	P395	No	fall	1	72	Male	nocf	nodb	Lung/Trachea	Non-Mucoid	Non-Metallic	Hemolytic	Green	NA	Sensititer	S	R	I	NA	NA	NA	S	S	S	R	S	rx absent	rx absent	rx absent	rx absent	rx absent	rx absent	rx absent	rx absent	rx absent	rx absent	rx absent	rx absent	rx absent	rx absent	rx absent	rx absent	rx absent	rx absent	rx absent	rx absent	rx absent	rx absent	rx absent
UVA47632	P569	No	winter	1	56	Female	nocf	db	Lung/Trachea	Mucoid	Non-Metallic	Hemolytic	None	2 colonies on fluor	Sensititer	S	S	S	NA	NA	NA	S	S	S	S	S	rx absent	rx absent	rx absent	rx absent	rx absent	rx absent	rx absent	rx absent	rx absent	rx absent	rx absent	rx absent	rx absent	rx absent	rx absent	rx absent	rx absent	rx absent	rx absent	rx absent	rx absent	rx absent	rx absent
UVA47633	P161	No	spring	1	61	Female	nocf	db	Lung/Trachea	Non-Mucoid	Metallic	Hemolytic	None	NA	Sensititer	S	I	S	NA	NA	NA	S	I	S	I	S	rx absent	rx absent	rx absent	rx absent	rx absent	rx absent	rx absent	rx absent	rx absent	rx absent	rx present	rx absent	rx absent	rx absent	rx absent	rx absent	rx absent	rx absent	rx absent	rx absent	rx absent	rx absent	rx absent
UVA47878	P179	No	spring	1	30	Female	cf	db	Lung/Trachea	Non-Mucoid	Non-Metallic	Hemolytic	None	NA	Sensititer	R	S	I	S	S	S	S	R	R	R	R	rx present	rx absent	rx absent	rx absent	rx absent	rx present	rx absent	rx absent	rx absent	rx absent	rx absent	rx absent	rx absent	rx absent	rx absent	rx absent	rx absent	rx absent	rx absent	rx absent	rx present	rx absent	rx absent
UVA48247	P51	No	spring	1	75	Female	nocf	nodb	Skin/Wound	Non-Mucoid	Non-Metallic	Hemolytic	Green	NA	Sensititer	S	S	S	NA	NA	NA	S	S	S	S	S	rx absent	rx absent	rx absent	rx absent	rx absent	rx absent	rx absent	rx absent	rx present	rx absent	rx absent	rx absent	rx absent	rx absent	rx absent	rx absent	rx absent	rx absent	rx absent	rx absent	rx absent	rx absent	rx absent
UVA48314	P195	Yes	summer	5	19	Female	cf	nodb	Lung/Trachea	Non-Mucoid	Non-Metallic	Non-Hemolytic	None	NA	Sensititer	S	S	S	NA	NA	NA	I	S	S	S	S	rx absent	rx absent	rx absent	rx absent	rx absent	rx present	rx present	rx absent	rx absent	rx absent	rx absent	rx absent	rx absent	rx absent	rx absent	rx absent	rx absent	rx absent	rx absent	rx absent	rx absent	rx absent	rx absent
UVA48488	P299	No	summer	1	>=90	Female	nocf	nodb	Urine/Catheter	Non-Mucoid	Metallic	Hemolytic	None	NA	Vitek	S	NA	S	NA	NA	NA	S	S	S	S	S	rx absent	rx absent	rx absent	rx absent	rx absent	rx absent	rx absent	rx absent	rx absent	rx absent	rx absent	rx absent	rx absent	rx absent	rx absent	rx absent	rx present	rx absent	rx absent	rx absent	rx absent	rx absent	rx absent
UVA48561	P53	No	spring	1	23	Female	nocf	nodb	Lung/Trachea	Non-Mucoid	Metallic	Hemolytic	Green	NA	Sensititer	S	S	S	NA	NA	NA	S	S	S	S	S	rx absent	rx absent	rx absent	rx absent	rx absent	rx present	rx absent	rx absent	rx absent	rx absent	rx present	rx absent	rx absent	rx absent	rx absent	rx absent	rx absent	rx absent	rx absent	rx absent	rx absent	rx absent	rx absent
UVA48570	P30	No	spring	1	63	Male	nocf	db	Blood	Non-Mucoid	Non-Metallic	Hemolytic	Mixed	green/blue	Sensititer	S	S	S	NA	NA	NA	S	S	S	S	S	rx absent	rx absent	rx absent	rx absent	rx absent	rx absent	rx absent	rx absent	rx absent	rx absent	rx absent	rx absent	rx absent	rx absent	rx absent	rx absent	rx absent	rx absent	rx absent	rx absent	rx absent	rx absent	rx absent
UVA48732	P526	No	fall	1	>=90	Female	nocf	db	Urine/Catheter	Non-Mucoid	Metallic	Hemolytic	Green	NA	Vitek	S	NA	S	NA	NA	NA	S	S	S	S	S	rx absent	rx absent	rx absent	rx absent	rx absent	rx absent	rx absent	rx absent	rx absent	rx absent	rx absent	rx absent	rx absent	rx absent	rx absent	rx absent	rx absent	rx absent	rx absent	rx absent	rx absent	rx absent	rx absent
UVA48872	P220	Yes	winter	3	32	Male	cf	nodb	Lung/Trachea	Non-Mucoid	Non-Metallic	Non-Hemolytic	None	NA	Kirby_Bauer	R	I	R	NA	NA	NA	R	R	R	S	R	rx absent	rx absent	rx absent	rx absent	rx absent	rx present	rx absent	rx absent	rx absent	rx absent	rx present	rx absent	rx absent	rx absent	rx absent	rx absent	rx absent	rx present	rx absent	rx absent	rx present	rx absent	rx absent
UVA48931	P4	No	summer	1	74	Male	nocf	db	Urine/Catheter	Non-Mucoid	Non-Metallic	Hemolytic	Mixed	blue/green	Vitek	S	NA	S	NA	NA	NA	S	S	S	S	S	rx absent	rx absent	rx absent	rx absent	rx absent	rx absent	rx absent	rx absent	rx absent	rx absent	rx absent	rx present	rx absent	rx absent	rx absent	rx absent	rx absent	rx absent	rx absent	rx absent	rx absent	rx absent	rx absent
UVA49028	P287	No	summer	1	50	Female	nocf	nodb	Urine/Catheter	Non-Mucoid	Metallic	Hemolytic	Blue	NA	Vitek	S	NA	S	NA	NA	NA	S	S	S	S	S	rx absent	rx absent	rx absent	rx absent	rx absent	rx absent	rx absent	rx absent	rx absent	rx absent	rx absent	rx absent	rx absent	rx absent	rx absent	rx absent	rx absent	rx absent	rx absent	rx absent	rx absent	rx absent	rx absent
UVA49130	P239	Yes	spring	2	68	Female	nocf	nodb	Lung/Trachea	Non-Mucoid	Non-Metallic	Non-Hemolytic	Green	NA	Sensititer	S	S	S	NA	NA	NA	R	S	S	S	S	rx absent	rx absent	rx absent	rx absent	rx absent	rx present	rx absent	rx absent	rx absent	rx absent	rx absent	rx absent	rx absent	rx absent	rx absent	rx absent	rx absent	rx absent	rx absent	rx absent	rx absent	rx absent	rx absent
UVA49180	P331	Yes	fall	2	59	Male	nocf	nodb	Blood	Non-Mucoid	Metallic	Hemolytic	Mixed	green/brown	Sensititer	S	S	S	NA	NA	NA	S	S	S	S	S	rx absent	rx absent	rx absent	rx absent	rx absent	rx absent	rx absent	rx absent	rx present	rx absent	rx present	rx absent	rx absent	rx absent	rx absent	rx absent	rx absent	rx absent	rx absent	rx absent	rx absent	rx absent	rx absent
UVA49205	P496	No	winter	1	47	Male	nocf	nodb	Lung/Trachea	Non-Mucoid	Metallic	Hemolytic	Green	NA	Sensititer	S	S	S	NA	NA	NA	S	S	S	S	S	rx absent	rx absent	rx absent	rx absent	rx absent	rx present	rx absent	rx absent	rx absent	rx absent	rx absent	rx absent	rx absent	rx absent	rx absent	rx absent	rx absent	rx absent	rx absent	rx absent	rx absent	rx absent	rx absent
UVA49404	P285	No	summer	1	1	Male	nocf	nodb	ENT/Sinus	Non-Mucoid	Non-Metallic	Hemolytic	Green	NA	Sensititer	S	S	S	NA	NA	NA	S	S	S	S	S	rx absent	rx absent	rx absent	rx absent	rx absent	rx absent	rx absent	rx absent	rx absent	rx absent	rx absent	rx absent	rx absent	rx absent	rx absent	rx absent	rx absent	rx absent	rx absent	rx absent	rx absent	rx absent	rx absent
UVA49803	P89	No	summer	1	75	Male	nocf	nodb	Skin/Wound	Non-Mucoid	Non-Metallic	Hemolytic	Green	NA	Sensititer	S	S	S	NA	NA	NA	S	S	S	S	S	rx absent	rx absent	rx absent	rx absent	rx absent	rx absent	rx absent	rx absent	rx present	rx absent	rx absent	rx absent	rx absent	rx absent	rx absent	rx absent	rx absent	rx absent	rx absent	rx absent	rx absent	rx absent	rx absent
UVA50039	P358	No	spring	1	69	Female	nocf	db	Lung/Trachea	Non-Mucoid	Non-Metallic	Non-Hemolytic	Green	NA	Sensititer	S	S	S	NA	NA	NA	S	S	S	S	S	rx absent	rx absent	rx absent	rx absent	rx absent	rx present	rx absent	rx absent	rx absent	rx absent	rx absent	rx absent	rx absent	rx absent	rx absent	rx absent	rx absent	rx absent	rx absent	rx absent	rx absent	rx absent	rx absent
UVA50174	P480	No	fall	1	76	Male	nocf	nodb	Urine/Catheter	Non-Mucoid	Metallic	Hemolytic	Green	NA	Vitek	S	NA	S	NA	NA	NA	S	S	S	I	S	rx absent	rx absent	rx absent	rx absent	rx absent	rx absent	rx absent	rx absent	rx absent	rx absent	rx absent	rx absent	rx absent	rx absent	rx absent	rx absent	rx present	rx absent	rx absent	rx absent	rx absent	rx absent	rx absent
UVA50198	P376	No	spring	1	>=90	Female	nocf	nodb	Urine/Catheter	Non-Mucoid	Metallic	Hemolytic	Mixed	blue/green	Vitek	S	NA	S	NA	NA	NA	S	S	S	S	S	rx absent	rx absent	rx absent	rx absent	rx absent	rx absent	rx absent	rx absent	rx absent	rx absent	rx absent	rx absent	rx absent	rx absent	rx absent	rx absent	rx present	rx absent	rx absent	rx absent	rx absent	rx absent	rx absent
UVA50254	P76	No	summer	1	25	Male	cf	nodb	Lung/Trachea	Non-Mucoid	Non-Metallic	Hemolytic	None	NA	Sensititer	S	S	S	NA	NA	NA	S	S	S	S	S	rx absent	rx absent	rx absent	rx absent	rx absent	rx absent	rx absent	rx absent	rx absent	rx absent	rx absent	rx absent	rx absent	rx absent	rx absent	rx absent	rx absent	rx absent	rx absent	rx absent	rx absent	rx absent	rx absent
UVA50265	P139	Yes	spring	3	36	Male	cf	db	Lung/Trachea	Mucoid	Non-Metallic	Non-Hemolytic	None	NA	Sensititer	I	R	R	NA	NA	NA	S	R	R	R	I	rx absent	rx absent	rx absent	rx absent	rx absent	rx present	rx present	rx absent	rx absent	rx absent	rx present	rx present	rx absent	rx absent	rx absent	rx absent	rx absent	rx present	rx absent	rx absent	rx absent	rx absent	rx absent
UVA50380	P351	Yes	spring	2	38	Male	nocf	nodb	Lung/Trachea	Non-Mucoid	Non-Metallic	Hemolytic	Blue	NA	Sensititer	S	S	S	NA	NA	NA	S	S	S	S	S	rx absent	rx absent	rx absent	rx absent	rx absent	rx absent	rx absent	rx absent	rx absent	rx absent	rx present	rx absent	rx absent	rx absent	rx absent	rx absent	rx absent	rx absent	rx absent	rx absent	rx absent	rx absent	rx absent
UVA50502	P464	No	winter	1	34	Female	nocf	nodb	Urine/Catheter	Non-Mucoid	Metallic	Hemolytic	Green	NA	Vitek	S	NA	S	NA	NA	NA	S	S	S	S	S	rx absent	rx absent	rx absent	rx absent	rx absent	rx absent	rx absent	rx absent	rx absent	rx absent	rx absent	rx absent	rx absent	rx absent	rx absent	rx absent	rx present	rx absent	rx absent	rx absent	rx absent	rx absent	rx absent
UVA50569	P190	No	spring	1	81	Male	nocf	db	Urine/Catheter	Non-Mucoid	Non-Metallic	Hemolytic	Blue	NA	Vitek	S	NA	S	NA	NA	NA	S	S	S	S	S	rx absent	rx absent	rx absent	rx absent	rx absent	rx absent	rx absent	rx absent	rx absent	rx absent	rx absent	rx absent	rx absent	rx absent	rx absent	rx absent	rx absent	rx absent	rx absent	rx absent	rx absent	rx absent	rx absent
UVA50799	P105	No	spring	1	71	Female	nocf	db	ENT/Sinus	Non-Mucoid	Non-Metallic	Hemolytic	Green	NA	Sensititer	S	S	S	NA	NA	NA	S	S	S	S	S	rx absent	rx absent	rx absent	rx absent	rx absent	rx absent	rx absent	rx absent	rx absent	rx absent	rx absent	rx absent	rx absent	rx absent	rx absent	rx absent	rx absent	rx absent	rx absent	rx absent	rx absent	rx absent	rx absent
UVA50849	P90	Yes	winter	3	28	Male	cf	nodb	ENT/Sinus	Mucoid	Non-Metallic	Non-Hemolytic	Green	2 colonies on fluor	Sensititer	S	S	S	NA	NA	NA	S	S	S	S	S	rx absent	rx absent	rx absent	rx absent	rx absent	rx absent	rx present	rx absent	rx absent	rx absent	rx absent	rx absent	rx absent	rx absent	rx absent	rx absent	rx absent	rx absent	rx absent	rx absent	rx absent	rx absent	rx absent
UVA50910	P409	No	fall	1	57	Male	nocf	nodb	Urine/Catheter	Non-Mucoid	Non-Metallic	Hemolytic	Green	NA	Vitek	S	NA	S	NA	NA	NA	S	S	S	S	S	rx absent	rx absent	rx absent	rx absent	rx absent	rx absent	rx absent	rx absent	rx absent	rx absent	rx absent	rx absent	rx absent	rx absent	rx absent	rx absent	rx absent	rx absent	rx absent	rx absent	rx absent	rx absent	rx absent
UVA50961	P574	No	winter	1	>=90	Female	nocf	nodb	Urine/Catheter	Non-Mucoid	Non-Metallic	Hemolytic	None	2 colonies	Vitek	S	NA	S	NA	NA	NA	S	S	S	S	S	rx absent	rx absent	rx absent	rx absent	rx absent	rx absent	rx absent	rx absent	rx absent	rx absent	rx absent	rx absent	rx absent	rx absent	rx absent	rx absent	rx absent	rx absent	rx absent	rx absent	rx absent	rx absent	rx absent
UVA50982	P195	Yes	summer	5	19	Female	cf	nodb	Lung/Trachea	Mucoid	Non-Metallic	Non-Hemolytic	Green	NA	Sensititer	S	S	S	NA	NA	NA	S	S	S	S	S	rx absent	rx absent	rx absent	rx absent	rx absent	rx present	rx present	rx absent	rx absent	rx absent	rx absent	rx absent	rx absent	rx absent	rx absent	rx absent	rx absent	rx absent	rx absent	rx absent	rx absent	rx absent	rx absent
UVA51075	P76	Yes	winter	8	25	Male	cf	nodb	Lung/Trachea	Mucoid	Non-Metallic	Non-Hemolytic	None	NA	Sensititer	S	S	S	NA	NA	NA	S	S	S	S	S	rx absent	rx absent	rx absent	rx absent	rx absent	rx present	rx absent	rx absent	rx absent	rx absent	rx present	rx absent	rx absent	rx absent	rx absent	rx absent	rx absent	rx absent	rx absent	rx absent	rx present	rx absent	rx absent
UVA51120_1	P13	No	spring	1	72	Male	nocf	nodb	Skin/Wound	Non-Mucoid	Non-Metallic	Hemolytic	Green	NA	Sensititer	S	S	S	NA	NA	NA	S	S	S	S	S	rx absent	rx absent	rx absent	rx absent	rx absent	rx absent	rx absent	rx absent	rx absent	rx absent	rx absent	rx absent	rx absent	rx absent	rx absent	rx absent	rx absent	rx absent	rx absent	rx absent	rx absent	rx absent	rx absent
UVA51130	P563	No	winter	1	77	Female	nocf	nodb	Lung/Trachea	Non-Mucoid	Non-Metallic	Hemolytic	Green	NA	Sensititer	S	S	S	NA	NA	NA	S	S	S	S	S	rx absent	rx absent	rx absent	rx absent	rx absent	rx absent	rx absent	rx absent	rx absent	rx absent	rx absent	rx absent	rx absent	rx absent	rx absent	rx absent	rx absent	rx absent	rx absent	rx absent	rx absent	rx absent	rx absent
UVA51289	P343	Yes	winter	4	37	Male	cf	nodb	Lung/Trachea	Mucoid	Non-Metallic	Non-Hemolytic	None	NA	Sensititer	S	S	S	NA	NA	NA	S	S	S	I	S	rx absent	rx absent	rx absent	rx absent	rx absent	rx absent	rx present	rx absent	rx absent	rx absent	rx absent	rx absent	rx absent	rx absent	rx absent	rx absent	rx absent	rx absent	rx absent	rx absent	rx absent	rx absent	rx absent
UVA51434	P116	No	summer	1	17	Male	nocf	nodb	Lung/Trachea	Non-Mucoid	Non-Metallic	Hemolytic	Mixed	blue-green	Sensititer	S	I	S	NA	NA	NA	S	S	S	S	S	rx absent	rx absent	rx absent	rx absent	rx present	rx absent	rx absent	rx absent	rx absent	rx absent	rx absent	rx absent	rx absent	rx absent	rx absent	rx absent	rx absent	rx absent	rx absent	rx absent	rx absent	rx absent	rx absent
UVA51595	P479	No	fall	1	19	Male	cf	nodb	Lung/Trachea	Non-Mucoid	Non-Metallic	Hemolytic	Green	NA	Sensititer	S	S	S	NA	NA	NA	S	S	S	S	S	rx absent	rx absent	rx absent	rx absent	rx absent	rx absent	rx absent	rx absent	rx absent	rx absent	rx absent	rx absent	rx absent	rx absent	rx absent	rx absent	rx absent	rx absent	rx absent	rx absent	rx absent	rx absent	rx absent
UVA51689	P194	No	summer	1	67	Male	nocf	db	Lung/Trachea	Non-Mucoid	Non-Metallic	Non-Hemolytic	None	NA	Sensititer	S	S	S	NA	NA	NA	S	S	S	S	S	rx absent	rx absent	rx absent	rx absent	rx absent	rx absent	rx absent	rx absent	rx absent	rx absent	rx absent	rx absent	rx absent	rx absent	rx absent	rx present	rx absent	rx absent	rx absent	rx absent	rx absent	rx absent	rx absent
UVA51795	P344	Yes	fall	2	59	Female	nocf	db	Urine/Catheter	Non-Mucoid	Metallic	Hemolytic	Green	NA	Sensititer	S	I	S	NA	NA	NA	S	S	S	S	S	rx absent	rx absent	rx absent	rx absent	rx absent	rx absent	rx absent	rx absent	rx absent	rx absent	rx absent	rx absent	rx absent	rx absent	rx absent	rx absent	rx absent	rx absent	rx absent	rx absent	rx absent	rx absent	rx absent
UVA52004	P406	No	fall	1	36	Female	nocf	nodb	Urine/Catheter	Non-Mucoid	Metallic	Non-Hemolytic	Mixed	blue/green	Vitek	S	NA	S	NA	NA	NA	S	S	S	S	S	rx absent	rx absent	rx absent	rx absent	rx absent	rx absent	rx absent	rx absent	rx present	rx absent	rx absent	rx absent	rx absent	rx absent	rx absent	rx absent	rx absent	rx absent	rx absent	rx absent	rx absent	rx absent	rx absent
UVA52147	P241	Yes	summer	2	53	Male	nocf	nodb	Lung/Trachea	Non-Mucoid	Metallic	Hemolytic	Mixed	green/red?	Sensititer	S	S	S	NA	NA	NA	S	S	S	S	S	rx absent	rx absent	rx absent	rx absent	rx absent	rx present	rx absent	rx absent	rx absent	rx absent	rx absent	rx absent	rx absent	rx absent	rx absent	rx absent	rx absent	rx absent	rx absent	rx absent	rx absent	rx absent	rx absent
UVA52265	P225	No	spring	1	79	Female	nocf	nodb	Urine/Catheter	Non-Mucoid	Non-Metallic	Hemolytic	Green	NA	Vitek	S	NA	S	NA	NA	NA	S	S	S	S	S	rx absent	rx absent	rx absent	rx absent	rx absent	rx absent	rx absent	rx absent	rx absent	rx absent	rx absent	rx present	rx absent	rx absent	rx absent	rx present	rx present	rx absent	rx absent	rx absent	rx absent	rx absent	rx absent
UVA52453	P269	No	fall	1	80	Female	nocf	nodb	Skin/Wound	Non-Mucoid	Non-Metallic	Hemolytic	Mixed	none/blue	Sensititer	S	S	S	NA	NA	NA	S	S	S	S	S	rx absent	rx absent	rx absent	rx absent	rx absent	rx absent	rx absent	rx absent	rx absent	rx absent	rx absent	rx absent	rx absent	rx absent	rx absent	rx absent	rx absent	rx absent	rx absent	rx absent	rx absent	rx absent	rx absent
UVA52494	P233	Yes	winter	5	42	Male	cf	db	Lung/Trachea	Non-Mucoid	Non-Metallic	Non-Hemolytic	None	2 colonies on fluor	Sensititer	I	S	I	NA	NA	NA	S	R	I	S	I	rx present	rx absent	rx absent	rx absent	rx absent	rx present	rx absent	rx absent	rx absent	rx absent	rx absent	rx absent	rx absent	rx absent	rx absent	rx absent	rx absent	rx present	rx present	rx absent	rx absent	rx absent	rx absent
UVA52725	P529	No	fall	1	76	Male	nocf	nodb	Urine/Catheter	Non-Mucoid	Non-Metallic	Hemolytic	Green	NA	Vitek	S	NA	S	NA	NA	NA	S	S	I	S	S	rx absent	rx absent	rx absent	rx absent	rx absent	rx absent	rx absent	rx absent	rx absent	rx absent	rx absent	rx absent	rx absent	rx absent	rx absent	rx absent	rx absent	rx absent	rx absent	rx absent	rx absent	rx absent	rx absent
UVA52771	P347	Yes	fall	3	88	Female	nocf	nodb	Urine/Catheter	Non-Mucoid	Non-Metallic	Hemolytic	Green	NA	Vitek	S	NA	S	NA	NA	NA	S	S	S	S	S	rx absent	rx absent	rx absent	rx absent	rx absent	rx absent	rx absent	rx absent	rx absent	rx absent	rx absent	rx present	rx absent	rx absent	rx absent	rx absent	rx present	rx absent	rx absent	rx absent	rx absent	rx absent	rx absent
UVA52881	P288	No	fall	1	31	Male	cf	db	Lung/Trachea	Non-Mucoid	Non-Metallic	Hemolytic	None	NA	Sensititer	S	R	R	NA	NA	NA	R	S	R	I	S	rx absent	rx absent	rx absent	rx absent	rx absent	rx present	rx absent	rx absent	rx absent	rx absent	rx absent	rx absent	rx absent	rx absent	rx absent	rx absent	rx absent	rx absent	rx absent	rx absent	rx absent	rx absent	rx absent
UVA53129	P442	Yes	winter	2	68	Female	nocf	nodb	Urine/Catheter	Non-Mucoid	Non-Metallic	Hemolytic	Green	NA	Vitek	S	NA	S	NA	NA	NA	S	S	S	S	S	rx absent	rx absent	rx absent	rx absent	rx absent	rx absent	rx absent	rx absent	rx absent	rx absent	rx absent	rx absent	rx absent	rx absent	rx absent	rx absent	rx absent	rx absent	rx absent	rx absent	rx absent	rx absent	rx absent
UVA53155	P247	No	winter	1	2	Male	cf	nodb	Lung/Trachea	Non-Mucoid	Non-Metallic	Hemolytic	Green	NA	Sensititer	S	S	S	NA	NA	NA	S	S	S	S	S	rx absent	rx absent	rx absent	rx absent	rx absent	rx absent	rx absent	rx absent	rx absent	rx absent	rx absent	rx absent	rx absent	rx absent	rx absent	rx absent	rx absent	rx absent	rx absent	rx absent	rx absent	rx absent	rx absent
UVA53246	P89	Yes	summer	2	75	Male	nocf	nodb	Other	Non-Mucoid	Metallic	Hemolytic	Green	NA	Sensititer	S	S	S	NA	NA	NA	R	S	S	S	S	rx absent	rx absent	rx absent	rx absent	rx absent	rx absent	rx absent	rx absent	rx present	rx absent	rx present	rx absent	rx absent	rx absent	rx absent	rx absent	rx absent	rx present	rx absent	rx absent	rx absent	rx absent	rx absent
UVA53341	P84	No	spring	1	75	Female	nocf	db	Urine/Catheter	Non-Mucoid	Non-Metallic	Hemolytic	Blue	NA	Vitek	S	NA	S	NA	NA	NA	S	S	S	S	S	rx absent	rx absent	rx absent	rx absent	rx absent	rx absent	rx absent	rx absent	rx absent	rx absent	rx absent	rx absent	rx absent	rx absent	rx absent	rx absent	rx absent	rx absent	rx absent	rx absent	rx absent	rx absent	rx absent
UVA53380	P119	Yes	winter	3	34	Female	cf	db	Lung/Trachea	Non-Mucoid	Metallic	Hemolytic	None	2 colonies?	Sensititer	S	S	S	NA	NA	NA	I	S	S	S	S	rx absent	rx absent	rx absent	rx absent	rx absent	rx absent	rx present	rx absent	rx absent	rx absent	rx present	rx absent	rx absent	rx absent	rx absent	rx absent	rx absent	rx present	rx absent	rx absent	rx absent	rx absent	rx absent
UVA53422	P19	Yes	winter	4	16	Male	cf	nodb	ENT/Sinus	Mucoid	Non-Metallic	Non-Hemolytic	None	NA	Sensititer	S	S	S	NA	NA	NA	S	S	S	S	S	rx absent	rx absent	rx absent	rx absent	rx absent	rx present	rx absent	rx absent	rx absent	rx absent	rx absent	rx absent	rx absent	rx absent	rx absent	rx absent	rx absent	rx absent	rx absent	rx absent	rx absent	rx absent	rx absent
UVA53478	P35	No	fall	1	0.167	Male	cf	nodb	ENT/Sinus	Non-Mucoid	Metallic	Hemolytic	Green	NA	Sensititer	S	S	S	NA	NA	NA	S	S	S	S	S	rx absent	rx absent	rx absent	rx absent	rx absent	rx absent	rx absent	rx absent	rx absent	rx absent	rx absent	rx absent	rx absent	rx absent	rx absent	rx absent	rx absent	rx absent	rx absent	rx absent	rx absent	rx absent	rx absent
UVA53542	P72	Yes	winter	6	35	Female	cf	nodb	Lung/Trachea	Mucoid	Non-Metallic	Hemolytic	Green	2 colonies	Sensititer	S	S	S	NA	NA	NA	S	S	R	R	S	rx absent	rx absent	rx absent	rx absent	rx absent	rx absent	rx present	rx absent	rx absent	rx absent	rx absent	rx absent	rx absent	rx absent	rx absent	rx absent	rx absent	rx present	rx absent	rx absent	rx absent	rx absent	rx absent
UVA53600	P345	No	summer	1	77	Female	nocf	nodb	Skin/Wound	Non-Mucoid	Non-Metallic	Hemolytic	Green	NA	Sensititer	S	S	S	NA	NA	NA	S	S	S	S	S	rx absent	rx absent	rx absent	rx absent	rx absent	rx absent	rx absent	rx absent	rx absent	rx absent	rx absent	rx absent	rx absent	rx absent	rx absent	rx absent	rx absent	rx absent	rx absent	rx absent	rx absent	rx absent	rx absent
UVA53663	P588	No	winter	1	87	Female	nocf	nodb	Urine/Catheter	Non-Mucoid	Non-Metallic	Hemolytic	None	NA	Vitek	S	NA	S	NA	NA	NA	S	S	S	S	S	rx absent	rx absent	rx absent	rx absent	rx absent	rx absent	rx absent	rx absent	rx absent	rx absent	rx absent	rx absent	rx absent	rx absent	rx absent	rx absent	rx present	rx absent	rx absent	rx absent	rx absent	rx absent	rx absent
UVA53683	P117	No	spring	1	0.9167	Male	nocf	nodb	Urine/Catheter	Non-Mucoid	Non-Metallic	Hemolytic	Mixed	blue/green	Vitek	S	NA	S	NA	NA	NA	S	S	S	S	S	rx absent	rx absent	rx absent	rx absent	rx absent	rx absent	rx absent	rx absent	rx absent	rx present	rx absent	rx absent	rx absent	rx absent	rx absent	rx absent	rx present	rx absent	rx absent	rx absent	rx absent	rx absent	rx absent
UVA53791	P218	Yes	winter	2	72	Female	nocf	nodb	ENT/Sinus	Mucoid	Non-Metallic	Non-Hemolytic	Green	NA	Sensititer	S	S	S	NA	NA	NA	S	S	S	S	S	rx absent	rx absent	rx absent	rx absent	rx absent	rx absent	rx absent	rx absent	rx absent	rx absent	rx absent	rx absent	rx absent	rx absent	rx absent	rx absent	rx absent	rx absent	rx absent	rx absent	rx absent	rx absent	rx absent
UVA53958	P401	No	winter	1	83	Male	nocf	nodb	Blood	Non-Mucoid	Non-Metallic	Hemolytic	Green	NA	Sensititer	S	S	S	NA	NA	NA	S	S	I	S	S	rx absent	rx absent	rx absent	rx absent	rx absent	rx absent	rx absent	rx absent	rx absent	rx absent	rx present	rx present	rx absent	rx absent	rx absent	rx absent	rx absent	rx absent	rx absent	rx present	rx absent	rx absent	rx absent
UVA53984	P512	Yes	winter	2	38	Female	nocf	nodb	Urine/Catheter	Non-Mucoid	Non-Metallic	Hemolytic	Green	NA	Vitek	S	NA	S	NA	NA	NA	S	S	S	S	S	rx absent	rx absent	rx absent	rx absent	rx absent	rx absent	rx absent	rx absent	rx absent	rx absent	rx absent	rx absent	rx absent	rx absent	rx absent	rx absent	rx absent	rx present	rx absent	rx absent	rx absent	rx absent	rx absent
UVA54057	P381	No	fall	1	55	Male	nocf	nodb	Urine/Catheter	Non-Mucoid	Non-Metallic	Hemolytic	Mixed	blue/green	Vitek	S	NA	I	NA	NA	NA	R	I	S	S	S	rx absent	rx absent	rx absent	rx absent	rx absent	rx absent	rx absent	rx absent	rx absent	rx absent	rx absent	rx absent	rx absent	rx absent	rx absent	rx absent	rx absent	rx present	rx absent	rx absent	rx absent	rx absent	rx absent
UVA54208	P135	Yes	fall	4	55	Male	nocf	db	Blood	Non-Mucoid	Non-Metallic	Hemolytic	Green	NA	Sensititer	S	S	I	NA	NA	NA	I	S	S	S	S	rx absent	rx absent	rx absent	rx absent	rx absent	rx absent	rx absent	rx absent	rx absent	rx absent	rx present	rx absent	rx absent	rx absent	rx absent	rx absent	rx absent	rx absent	rx absent	rx absent	rx absent	rx absent	rx absent
UVA54279	P1	Yes	spring	2	49	Female	nocf	nodb	Urine/Catheter	Non-Mucoid	Metallic	Hemolytic	Green	NA	Vitek	S	NA	S	NA	NA	NA	R	S	R	S	S	rx absent	rx absent	rx present	rx absent	rx absent	rx absent	rx absent	rx absent	rx absent	rx absent	rx absent	rx absent	rx absent	rx absent	rx absent	rx absent	rx absent	rx absent	rx absent	rx absent	rx absent	rx absent	rx absent
UVA54286	P480	Yes	winter	3	76	Male	nocf	nodb	Urine/Catheter	Non-Mucoid	Metallic	Hemolytic	Green	NA	Vitek	S	NA	S	NA	NA	NA	S	S	S	I	S	rx absent	rx absent	rx absent	rx absent	rx absent	rx absent	rx absent	rx absent	rx absent	rx absent	rx absent	rx absent	rx absent	rx absent	rx absent	rx absent	rx absent	rx present	rx absent	rx absent	rx absent	rx absent	rx absent
UVA54405	P371	Yes	summer	4	23	Female	cf	db	Lung/Trachea	Non-Mucoid	Metallic	Hemolytic	None	NA	Sensititer	S	R	S	I	S	S	I	S	R	I	S	rx absent	rx absent	rx absent	rx absent	rx absent	rx absent	rx absent	rx absent	rx absent	rx absent	rx absent	rx absent	rx absent	rx absent	rx absent	rx absent	rx absent	rx absent	rx absent	rx absent	rx present	rx absent	rx absent
UVA54441	P590	No	winter	1	26	Female	cf	db	ENT/Sinus	Non-Mucoid	Non-Metallic	Hemolytic	Blue	NA	Sensititer	S	S	S	NA	NA	NA	S	S	R	S	S	rx absent	rx absent	rx absent	rx absent	rx absent	rx present	rx present	rx absent	rx absent	rx absent	rx absent	rx absent	rx absent	rx absent	rx absent	rx absent	rx absent	rx absent	rx absent	rx absent	rx absent	rx absent	rx absent
UVA54542	P547	No	winter	1	30	Female	nocf	nodb	Urine/Catheter	Non-Mucoid	Metallic	Hemolytic	Green	colorful metallic	Vitek	S	NA	S	NA	NA	NA	S	S	S	S	S	rx absent	rx absent	rx absent	rx absent	rx absent	rx absent	rx absent	rx absent	rx absent	rx absent	rx absent	rx absent	rx absent	rx absent	rx absent	rx absent	rx absent	rx absent	rx absent	rx absent	rx absent	rx absent	rx absent
UVA54578	P273	No	fall	1	66	Female	nocf	nodb	Lung/Trachea	Non-Mucoid	Non-Metallic	Hemolytic	Green	NA	Sensititer	S	S	S	NA	NA	NA	S	S	S	S	S	rx absent	rx absent	rx absent	rx absent	rx absent	rx absent	rx absent	rx absent	rx absent	rx absent	rx absent	rx absent	rx absent	rx absent	rx absent	rx absent	rx absent	rx absent	rx absent	rx absent	rx absent	rx absent	rx absent
UVA54808	P226	Yes	summer	2	14	Female	cf	nodb	ENT/Sinus	Non-Mucoid	Non-Metallic	Non-Hemolytic	None	NA	Sensititer	S	S	S	NA	NA	NA	I	R	S	S	R	rx absent	rx absent	rx absent	rx absent	rx absent	rx present	rx present	rx absent	rx absent	rx absent	rx absent	rx present	rx absent	rx absent	rx absent	rx absent	rx absent	rx present	rx absent	rx absent	rx absent	rx absent	rx absent
UVA54869	P268	No	summer	1	70	Female	nocf	nodb	Lung/Trachea	Non-Mucoid	Metallic	Hemolytic	Green	NA	Sensititer	S	S	S	NA	NA	NA	S	S	S	S	S	rx absent	rx absent	rx absent	rx absent	rx absent	rx absent	rx absent	rx absent	rx absent	rx absent	rx absent	rx absent	rx absent	rx absent	rx absent	rx absent	rx absent	rx absent	rx absent	rx absent	rx absent	rx absent	rx absent
UVA54886	P111	No	fall	1	20	Female	cf	nodb	ENT/Sinus	Non-Mucoid	Metallic	Non-Hemolytic	Mixed	green/brown	Sensititer	S	S	S	NA	NA	NA	S	S	S	S	S	rx absent	rx absent	rx absent	rx absent	rx absent	rx present	rx absent	rx absent	rx absent	rx absent	rx present	rx absent	rx absent	rx absent	rx absent	rx absent	rx absent	rx present	rx absent	rx absent	rx absent	rx absent	rx absent
UVA54978	P11	No	spring	1	70	Female	nocf	db	Lung/Trachea	Non-Mucoid	Metallic	Hemolytic	Green	NA	Sensititer	S	S	S	NA	NA	NA	S	S	S	S	S	rx absent	rx absent	rx absent	rx absent	rx absent	rx absent	rx absent	rx absent	rx absent	rx absent	rx absent	rx absent	rx absent	rx absent	rx absent	rx absent	rx absent	rx absent	rx absent	rx absent	rx absent	rx absent	rx absent
UVA55009	P364	No	spring	1	39	Female	cf	db	Lung/Trachea	Non-Mucoid	Non-Metallic	Non-Hemolytic	Blue	NA	Sensititer	S	S	S	NA	NA	NA	S	S	S	S	S	rx absent	rx absent	rx absent	rx absent	rx absent	rx absent	rx present	rx absent	rx absent	rx absent	rx absent	rx absent	rx absent	rx absent	rx absent	rx absent	rx absent	rx absent	rx absent	rx absent	rx absent	rx absent	rx absent
UVA55069	P164	No	summer	1	36	Male	cf	db	ENT/Sinus	Non-Mucoid	Metallic	Hemolytic	Green	NA	Sensititer	S	S	S	NA	NA	NA	S	I	S	S	S	rx absent	rx absent	rx absent	rx absent	rx absent	rx absent	rx absent	rx absent	rx absent	rx absent	rx absent	rx absent	rx absent	rx absent	rx absent	rx absent	rx absent	rx present	rx absent	rx absent	rx present	rx absent	rx absent
UVA55117	P119	Yes	winter	5	34	Female	cf	db	Lung/Trachea	Mucoid	Non-Metallic	Non-Hemolytic	Green	NA	Sensititer	S	S	S	NA	NA	NA	S	S	I	S	S	rx absent	rx absent	rx absent	rx absent	rx absent	rx absent	rx present	rx absent	rx absent	rx absent	rx present	rx absent	rx absent	rx absent	rx absent	rx absent	rx absent	rx present	rx absent	rx absent	rx absent	rx absent	rx absent
UVA55124	P244	No	summer	1	11	Male	nocf	nodb	ENT/Sinus	Non-Mucoid	Non-Metallic	Hemolytic	None	NA	Sensititer	S	S	S	NA	NA	NA	S	S	S	S	S	rx absent	rx absent	rx absent	rx absent	rx absent	rx absent	rx absent	rx absent	rx absent	rx absent	rx absent	rx absent	rx absent	rx absent	rx absent	rx absent	rx absent	rx absent	rx absent	rx absent	rx absent	rx absent	rx absent
UVA55125	P63	Yes	summer	2	39	Male	nocf	db	Lung/Trachea	Non-Mucoid	Non-Metallic	Hemolytic	Green	NA	Sensititer	S	S	S	NA	NA	NA	S	S	S	S	S	rx absent	rx absent	rx present	rx absent	rx absent	rx absent	rx absent	rx absent	rx absent	rx absent	rx absent	rx absent	rx absent	rx absent	rx absent	rx absent	rx absent	rx absent	rx absent	rx absent	rx absent	rx absent	rx absent
UVA55415	P104	No	summer	1	70	Female	nocf	db	Lung/Trachea	Non-Mucoid	Non-Metallic	Hemolytic	None	NA	Sensititer	S	S	S	NA	NA	NA	S	S	S	S	S	rx absent	rx absent	rx absent	rx absent	rx absent	rx absent	rx absent	rx absent	rx absent	rx absent	rx absent	rx absent	rx absent	rx absent	rx absent	rx absent	rx present	rx absent	rx absent	rx absent	rx absent	rx absent	rx absent
UVA55496	P317	Yes	winter	2	21	Female	cf	db	ENT/Sinus	Mucoid	Non-Metallic	Non-Hemolytic	None	NA	Sensititer	S	S	S	NA	NA	NA	I	S	S	S	S	rx absent	rx absent	rx absent	rx absent	rx absent	rx absent	rx absent	rx absent	rx absent	rx absent	rx absent	rx absent	rx absent	rx absent	rx absent	rx absent	rx absent	rx absent	rx absent	rx absent	rx present	rx absent	rx absent
UVA55552	P373	No	summer	1	59	Female	nocf	db	Urine/Catheter	Non-Mucoid	Non-Metallic	Hemolytic	None	NA	Vitek	S	NA	S	NA	NA	NA	S	S	S	S	S	rx absent	rx absent	rx absent	rx absent	rx absent	rx absent	rx absent	rx absent	rx present	rx absent	rx absent	rx absent	rx absent	rx absent	rx absent	rx absent	rx absent	rx absent	rx absent	rx absent	rx absent	rx absent	rx absent
UVA55634	P479	No	fall	1	19	Male	cf	nodb	Lung/Trachea	Mucoid	Non-Metallic	Hemolytic	Green	NA	Sensititer	S	S	S	NA	NA	NA	S	S	S	S	S	rx absent	rx absent	rx absent	rx absent	rx absent	rx absent	rx absent	rx absent	rx absent	rx absent	rx absent	rx absent	rx absent	rx absent	rx absent	rx absent	rx absent	rx absent	rx absent	rx absent	rx absent	rx absent	rx absent
UVA55663	P127	No	summer	1	78	Female	nocf	nodb	Urine/Catheter	Non-Mucoid	Non-Metallic	Hemolytic	Green	NA	Vitek	S	NA	S	NA	NA	NA	S	S	S	S	S	rx absent	rx absent	rx absent	rx absent	rx absent	rx absent	rx absent	rx absent	rx present	rx absent	rx absent	rx absent	rx absent	rx absent	rx absent	rx absent	rx absent	rx absent	rx absent	rx absent	rx absent	rx absent	rx absent
UVA55865	P67	No	winter	1	4	Female	nocf	nodb	Urine/Catheter	Non-Mucoid	Non-Metallic	Hemolytic	Green	NA	Vitek	S	NA	S	NA	NA	NA	S	S	S	S	S	rx absent	rx absent	rx absent	rx absent	rx absent	rx absent	rx absent	rx absent	rx absent	rx absent	rx absent	rx absent	rx absent	rx absent	rx absent	rx absent	rx absent	rx present	rx absent	rx absent	rx absent	rx absent	rx absent
UVA55924	P442	No	fall	1	68	Female	nocf	nodb	Urine/Catheter	Non-Mucoid	Metallic	Hemolytic	None	NA	Vitek	S	NA	S	NA	NA	NA	S	S	S	S	S	rx absent	rx absent	rx absent	rx absent	rx absent	rx absent	rx absent	rx absent	rx absent	rx absent	rx absent	rx absent	rx absent	rx absent	rx absent	rx absent	rx absent	rx absent	rx absent	rx absent	rx absent	rx absent	rx absent
UVA56091	P103	Yes	winter	7	17	Male	cf	nodb	Lung/Trachea	Non-Mucoid	Non-Metallic	Hemolytic	Green	NA	Sensititer	S	S	S	NA	NA	NA	R	S	S	S	S	rx absent	rx absent	rx absent	rx absent	rx absent	rx absent	rx absent	rx absent	rx absent	rx absent	rx absent	rx absent	rx absent	rx absent	rx absent	rx absent	rx absent	rx absent	rx absent	rx absent	rx absent	rx absent	rx absent
UVA56328	P204	No	summer	1	0.25	Male	cf	nodb	ENT/Sinus	Non-Mucoid	Non-Metallic	Non-Hemolytic	Mixed	blue/green	Sensititer	S	S	S	NA	NA	NA	S	S	S	S	S	rx absent	rx absent	rx absent	rx absent	rx absent	rx absent	rx absent	rx absent	rx absent	rx absent	rx absent	rx absent	rx absent	rx absent	rx absent	rx absent	rx absent	rx absent	rx absent	rx absent	rx absent	rx absent	rx absent
UVA56464	P148	No	summer	1	>=90	Female	nocf	nodb	Urine/Catheter	Non-Mucoid	Metallic	Non-Hemolytic	Mixed	green-blue	Vitek	S	NA	S	NA	NA	NA	S	S	S	S	S	rx absent	rx absent	rx absent	rx absent	rx absent	rx absent	rx absent	rx absent	rx absent	rx absent	rx absent	rx absent	rx absent	rx absent	rx absent	rx absent	rx absent	rx absent	rx absent	rx absent	rx absent	rx absent	rx absent
UVA56489	P221	No	summer	1	27	Male	nocf	nodb	Other	Non-Mucoid	Metallic	Non-Hemolytic	Mixed	green-blue	Sensititer	S	S	S	NA	NA	NA	S	S	S	S	S	rx absent	rx absent	rx absent	rx absent	rx absent	rx absent	rx absent	rx absent	rx absent	rx absent	rx absent	rx absent	rx absent	rx absent	rx absent	rx absent	rx absent	rx absent	rx absent	rx absent	rx absent	rx absent	rx absent
UVA56563	P2	No	summer	1	17	Female	nocf	nodb	Urine/Catheter	Non-Mucoid	Metallic	Hemolytic	Blue	NA	Vitek	S	NA	S	NA	NA	NA	S	S	S	R	S	rx absent	rx absent	rx absent	rx absent	rx absent	rx absent	rx absent	rx absent	rx present	rx absent	rx absent	rx absent	rx absent	rx absent	rx absent	rx absent	rx absent	rx absent	rx absent	rx absent	rx absent	rx absent	rx absent
UVA56703	P401	Yes	winter	2	83	Male	nocf	nodb	Blood	Non-Mucoid	Non-Metallic	Hemolytic	Green	NA	Sensititer	S	S	S	S	S	S	S	S	I	S	S	rx absent	rx absent	rx absent	rx absent	rx absent	rx absent	rx absent	rx absent	rx absent	rx absent	rx present	rx present	rx absent	rx absent	rx absent	rx absent	rx absent	rx absent	rx absent	rx present	rx absent	rx absent	rx absent
UVA57167	P121	No	summer	1	38	Female	cf	nodb	Lung/Trachea	Non-Mucoid	Non-Metallic	Non-Hemolytic	None	NA	Sensititer	S	R	R	NA	NA	NA	S	S	S	S	S	rx absent	rx absent	rx absent	rx absent	rx absent	rx present	rx present	rx absent	rx absent	rx absent	rx absent	rx absent	rx absent	rx absent	rx absent	rx absent	rx absent	rx present	rx absent	rx absent	rx absent	rx absent	rx absent
UVA57358	P395	Yes	fall	2	72	Male	nocf	nodb	Lung/Trachea	Non-Mucoid	Non-Metallic	Hemolytic	Green	NA	Sensititer	S	R	I	NA	NA	NA	S	S	S	R	S	rx absent	rx absent	rx absent	rx absent	rx absent	rx absent	rx absent	rx absent	rx absent	rx absent	rx absent	rx absent	rx absent	rx absent	rx absent	rx absent	rx absent	rx absent	rx absent	rx absent	rx absent	rx absent	rx absent
UVA57377	P436	No	fall	1	67	Female	nocf	nodb	Urine/Catheter	Non-Mucoid	Metallic	Non-Hemolytic	Mixed	green-blue	Vitek	S	NA	S	NA	NA	NA	S	S	S	S	S	rx absent	rx absent	rx absent	rx absent	rx absent	rx absent	rx absent	rx absent	rx absent	rx absent	rx absent	rx absent	rx absent	rx absent	rx absent	rx absent	rx absent	rx absent	rx absent	rx absent	rx absent	rx absent	rx absent
UVA57476	P61	Yes	fall	2	47	Male	cf	db	Lung/Trachea	Non-Mucoid	Non-Metallic	Hemolytic	None	NA	Sensititer	I	S	I	NA	NA	NA	S	I	R	S	S	rx absent	rx absent	rx absent	rx absent	rx absent	rx present	rx absent	rx absent	rx present	rx absent	rx present	rx absent	rx absent	rx absent	rx absent	rx absent	rx absent	rx present	rx absent	rx absent	rx absent	rx absent	rx absent
UVA57534	P130	No	fall	1	68	Female	nocf	nodb	Skin/Wound	Non-Mucoid	Non-Metallic	Hemolytic	Green	NA	Sensititer	S	S	S	NA	NA	NA	S	S	S	S	S	rx absent	rx absent	rx absent	rx absent	rx absent	rx absent	rx absent	rx absent	rx absent	rx absent	rx absent	rx absent	rx absent	rx absent	rx absent	rx absent	rx present	rx absent	rx absent	rx absent	rx absent	rx absent	rx absent
UVA57535	P73	No	summer	1	64	Male	nocf	nodb	ENT/Sinus	Non-Mucoid	Non-Metallic	Non-Hemolytic	Green	NA	Sensititer	S	S	S	NA	NA	NA	S	S	S	S	S	rx absent	rx absent	rx absent	rx absent	rx absent	rx absent	rx absent	rx absent	rx absent	rx absent	rx absent	rx absent	rx absent	rx absent	rx absent	rx absent	rx absent	rx absent	rx absent	rx absent	rx absent	rx absent	rx absent
UVA57542	P347	No	summer	1	88	Female	nocf	nodb	Urine/Catheter	Non-Mucoid	Metallic	Hemolytic	Mixed	blue-green	Vitek	S	NA	S	NA	NA	NA	S	S	S	S	S	rx absent	rx absent	rx absent	rx absent	rx absent	rx absent	rx absent	rx absent	rx absent	rx absent	rx absent	rx absent	rx absent	rx absent	rx absent	rx absent	rx absent	rx absent	rx absent	rx absent	rx absent	rx absent	rx absent
UVA57654	P322	No	summer	1	78	Female	nocf	nodb	Lung/Trachea	Non-Mucoid	Non-Metallic	Hemolytic	Green	NA	Sensititer	S	S	S	NA	NA	NA	S	S	S	S	S	rx absent	rx absent	rx absent	rx absent	rx absent	rx absent	rx absent	rx absent	rx absent	rx absent	rx absent	rx absent	rx absent	rx absent	rx absent	rx absent	rx absent	rx absent	rx absent	rx absent	rx absent	rx absent	rx absent
UVA57665	P320	Yes	fall	3	20	Male	cf	nodb	Lung/Trachea	Mucoid	Non-Metallic	Non-Hemolytic	None	NA	Sensititer	I	S	S	NA	NA	NA	S	I	S	S	S	rx absent	rx absent	rx absent	rx absent	rx absent	rx present	rx present	rx absent	rx absent	rx absent	rx absent	rx absent	rx absent	rx absent	rx absent	rx absent	rx absent	rx present	rx absent	rx absent	rx absent	rx absent	rx absent
UVA57739	P518	No	fall	1	>=90	Male	nocf	db	Blood	Non-Mucoid	Non-Metallic	Hemolytic	Green	NA	Sensititer	S	S	S	NA	NA	NA	S	S	S	S	S	rx absent	rx absent	rx absent	rx absent	rx absent	rx absent	rx absent	rx absent	rx present	rx absent	rx absent	rx absent	rx absent	rx absent	rx absent	rx absent	rx absent	rx absent	rx absent	rx absent	rx absent	rx absent	rx absent
UVA57990	P119	No	summer	1	34	Female	cf	db	Lung/Trachea	Non-Mucoid	Metallic	Hemolytic	Mixed	none-blue	Sensititer	S	S	S	NA	NA	NA	S	S	S	S	S	rx absent	rx absent	rx absent	rx absent	rx absent	rx absent	rx present	rx absent	rx absent	rx absent	rx absent	rx absent	rx absent	rx absent	rx absent	rx absent	rx absent	rx absent	rx absent	rx absent	rx absent	rx absent	rx absent
UVA58036	P166	No	summer	1	69	Female	nocf	nodb	Other	Non-Mucoid	Non-Metallic	Hemolytic	Green	NA	Sensititer	S	S	S	NA	NA	NA	S	S	S	S	S	rx absent	rx absent	rx absent	rx absent	rx absent	rx absent	rx absent	rx absent	rx absent	rx absent	rx absent	rx absent	rx absent	rx absent	rx absent	rx absent	rx absent	rx absent	rx absent	rx absent	rx absent	rx absent	rx absent
UVA58103	P414	No	fall	1	6	Female	cf	nodb	ENT/Sinus	Non-Mucoid	Metallic	Hemolytic	Green	NA	Sensititer	S	S	S	NA	NA	NA	S	S	S	S	S	rx absent	rx absent	rx absent	rx absent	rx absent	rx absent	rx absent	rx absent	rx absent	rx absent	rx absent	rx absent	rx absent	rx absent	rx absent	rx absent	rx absent	rx absent	rx absent	rx absent	rx absent	rx absent	rx absent
UVA58107	P76	Yes	winter	9	25	Male	cf	nodb	Lung/Trachea	Mucoid	Non-Metallic	Non-Hemolytic	None	NA	Sensititer	I	S	S	NA	NA	NA	S	S	I	I	S	rx absent	rx absent	rx absent	rx absent	rx absent	rx present	rx absent	rx absent	rx absent	rx absent	rx absent	rx absent	rx absent	rx absent	rx absent	rx absent	rx absent	rx absent	rx absent	rx absent	rx present	rx absent	rx absent
UVA58245	P83	No	spring	1	87	Male	nocf	db	Urine/Catheter	Non-Mucoid	Non-Metallic	Hemolytic	Red	NA	Vitek	S	NA	I	NA	NA	NA	S	S	S	S	S	rx absent	rx absent	rx present	rx absent	rx present	rx present	rx absent	rx absent	rx absent	rx absent	rx absent	rx absent	rx absent	rx absent	rx absent	rx absent	rx absent	rx absent	rx absent	rx absent	rx absent	rx absent	rx absent
UVA58342	P417	No	winter	1	86	Male	nocf	nodb	Skin/Wound	Non-Mucoid	Metallic	Hemolytic	Green	dryish	Sensititer	S	I	S	NA	NA	NA	S	S	S	S	S	rx absent	rx absent	rx absent	rx absent	rx absent	rx absent	rx absent	rx absent	rx absent	rx absent	rx absent	rx absent	rx absent	rx absent	rx absent	rx absent	rx absent	rx absent	rx absent	rx absent	rx absent	rx absent	rx absent
UVA58417	P491	No	fall	1	58	Female	nocf	nodb	ENT/Sinus	Non-Mucoid	Non-Metallic	Hemolytic	Green	NA	Sensititer	S	S	S	NA	NA	NA	S	S	S	S	S	rx absent	rx absent	rx absent	rx absent	rx absent	rx absent	rx absent	rx absent	rx absent	rx absent	rx absent	rx absent	rx absent	rx absent	rx absent	rx absent	rx absent	rx absent	rx absent	rx absent	rx absent	rx absent	rx absent
UVA58515	P348	Yes	fall	12	25	Female	cf	db	ENT/Sinus	Non-Mucoid	Non-Metallic	Non-Hemolytic	Mixed	green/blue	Sensititer	R	R	R	NA	NA	NA	S	R	S	R	S	rx absent	rx absent	rx absent	rx absent	rx absent	rx present	rx present	rx absent	rx present	rx absent	rx present	rx absent	rx absent	rx absent	rx absent	rx absent	rx absent	rx present	rx absent	rx absent	rx absent	rx absent	rx absent
UVA58533	P356	No	spring	1	68	Male	nocf	nodb	Urine/Catheter	Non-Mucoid	Non-Metallic	Hemolytic	None	NA	Vitek	S	NA	S	NA	NA	NA	S	S	S	S	S	rx absent	rx absent	rx absent	rx absent	rx absent	rx absent	rx absent	rx absent	rx absent	rx absent	rx present	rx present	rx absent	rx absent	rx absent	rx absent	rx present	rx absent	rx absent	rx absent	rx absent	rx absent	rx absent
UVA58625	P473	No	fall	1	77	Male	nocf	nodb	Urine/Catheter	Non-Mucoid	Non-Metallic	Hemolytic	Mixed	blue-green	Vitek	S	NA	I	NA	NA	NA	I	S	S	S	S	rx absent	rx absent	rx absent	rx absent	rx absent	rx absent	rx absent	rx absent	rx absent	rx absent	rx absent	rx absent	rx absent	rx absent	rx absent	rx absent	rx absent	rx present	rx absent	rx absent	rx absent	rx absent	rx absent
UVA58714	P284	No	summer	1	3	Female	nocf	nodb	Urine/Catheter	Non-Mucoid	Non-Metallic	Hemolytic	None	NA	Vitek	S	NA	S	NA	NA	NA	S	S	S	S	S	rx absent	rx present	rx absent	rx absent	rx absent	rx absent	rx absent	rx absent	rx absent	rx absent	rx absent	rx absent	rx absent	rx absent	rx absent	rx absent	rx absent	rx absent	rx absent	rx absent	rx absent	rx absent	rx absent
UVA58765	P96	No	spring	1	67	Female	nocf	nodb	Urine/Catheter	Non-Mucoid	Metallic	Hemolytic	Mixed	green/blue	Vitek	S	NA	S	NA	NA	NA	S	S	S	S	S	rx absent	rx absent	rx absent	rx absent	rx absent	rx absent	rx absent	rx absent	rx present	rx absent	rx absent	rx present	rx absent	rx absent	rx absent	rx absent	rx absent	rx absent	rx absent	rx absent	rx absent	rx absent	rx absent
UVA58843	P129	Yes	fall	10	23	Male	cf	nodb	Lung/Trachea	Non-Mucoid	Non-Metallic	Hemolytic	None	NA	Sensititer	I	S	S	NA	NA	NA	S	I	S	S	S	rx absent	rx absent	rx absent	rx absent	rx absent	rx present	rx absent	rx absent	rx absent	rx absent	rx absent	rx absent	rx absent	rx absent	rx absent	rx absent	rx absent	rx present	rx absent	rx absent	rx absent	rx absent	rx absent
UVA58858	P360	Yes	fall	2	13	Female	cf	nodb	ENT/Sinus	Mucoid	Non-Metallic	Hemolytic	Green	NA	Sensititer	S	S	S	NA	NA	NA	S	S	S	S	S	rx absent	rx absent	rx absent	rx absent	rx absent	rx present	rx absent	rx absent	rx absent	rx absent	rx absent	rx absent	rx absent	rx absent	rx absent	rx absent	rx absent	rx absent	rx absent	rx absent	rx absent	rx absent	rx absent
UVA58957	P100	No	spring	1	67	Female	nocf	nodb	ENT/Sinus	Non-Mucoid	Non-Metallic	Hemolytic	Blue	NA	Sensititer	S	S	S	NA	NA	NA	S	S	S	S	S	rx absent	rx absent	rx present	rx absent	rx absent	rx absent	rx absent	rx absent	rx absent	rx absent	rx absent	rx absent	rx absent	rx absent	rx absent	rx absent	rx absent	rx absent	rx absent	rx absent	rx absent	rx absent	rx absent
UVA58976	P472	No	fall	1	19	Female	cf	db	Lung/Trachea	Non-Mucoid	Non-Metallic	Hemolytic	Green	NA	Sensititer	S	S	S	NA	NA	NA	S	S	S	S	S	rx absent	rx absent	rx absent	rx absent	rx absent	rx present	rx absent	rx absent	rx absent	rx absent	rx absent	rx absent	rx absent	rx absent	rx absent	rx absent	rx absent	rx absent	rx absent	rx absent	rx absent	rx absent	rx absent
UVA59020	P517	No	fall	1	12	Male	cf	nodb	ENT/Sinus	Non-Mucoid	Non-Metallic	Hemolytic	Green	NA	Sensititer	S	S	S	NA	NA	NA	S	S	S	S	S	rx absent	rx absent	rx absent	rx absent	rx absent	rx present	rx absent	rx absent	rx absent	rx absent	rx absent	rx absent	rx absent	rx absent	rx absent	rx absent	rx absent	rx absent	rx absent	rx absent	rx absent	rx absent	rx absent
UVA59097	P499	No	fall	1	78	Female	nocf	nodb	ENT/Sinus	Non-Mucoid	Non-Metallic	Hemolytic	Green	NA	Sensititer	S	S	S	NA	NA	NA	S	S	S	S	S	rx absent	rx absent	rx absent	rx absent	rx absent	rx absent	rx absent	rx absent	rx absent	rx absent	rx absent	rx absent	rx absent	rx absent	rx absent	rx absent	rx absent	rx absent	rx absent	rx absent	rx absent	rx absent	rx absent
UVA59183	P282	No	spring	1	61	Male	nocf	nodb	Urine/Catheter	Non-Mucoid	Non-Metallic	Hemolytic	Blue	NA	Vitek	S	NA	S	NA	NA	NA	S	S	S	S	S	rx absent	rx absent	rx absent	rx absent	rx absent	rx absent	rx absent	rx absent	rx absent	rx absent	rx absent	rx present	rx absent	rx absent	rx absent	rx absent	rx absent	rx present	rx absent	rx absent	rx absent	rx absent	rx absent
UVA59270	P390	Yes	winter	2	0.833333333	Male	cf	nodb	ENT/Sinus	Non-Mucoid	Non-Metallic	Non-Hemolytic	Green	NA	Sensititer	S	S	S	NA	NA	NA	S	S	S	S	S	rx absent	rx absent	rx absent	rx absent	rx absent	rx absent	rx absent	rx absent	rx absent	rx present	rx absent	rx absent	rx absent	rx absent	rx absent	rx absent	rx absent	rx absent	rx absent	rx absent	rx absent	rx absent	rx absent
UVA59281	P257	No	summer	1	30	Male	cf	db	Lung/Trachea	Mucoid	Non-Metallic	Hemolytic	None	NA	Sensititer	I	S	S	S	NA	NA	S	I	R	I	S	rx absent	rx absent	rx absent	rx absent	rx absent	rx present	rx absent	rx absent	rx absent	rx absent	rx present	rx absent	rx absent	rx absent	rx absent	rx absent	rx absent	rx absent	rx absent	rx absent	rx absent	rx absent	rx absent
UVA59336	P335	No	summer	1	>=90	Female	nocf	nodb	Skin/Wound	Non-Mucoid	Non-Metallic	Hemolytic	Green	NA	Sensititer	S	S	S	NA	NA	NA	S	S	S	S	S	rx absent	rx absent	rx absent	rx absent	rx absent	rx absent	rx absent	rx absent	rx present	rx absent	rx absent	rx absent	rx absent	rx absent	rx absent	rx absent	rx absent	rx absent	rx absent	rx absent	rx absent	rx absent	rx absent
UVA59424	P413	No	winter	1	87	Female	nocf	nodb	Urine/Catheter	Non-Mucoid	Metallic	Non-Hemolytic	Green	NA	Vitek	S	NA	S	NA	NA	NA	S	S	S	S	S	rx absent	rx absent	rx present	rx absent	rx absent	rx absent	rx absent	rx absent	rx absent	rx absent	rx absent	rx absent	rx absent	rx absent	rx absent	rx absent	rx absent	rx absent	rx absent	rx absent	rx absent	rx absent	rx absent
UVA59465	P301	No	summer	1	78	Female	nocf	nodb	Lung/Trachea	Non-Mucoid	Metallic	Hemolytic	Mixed	green-blue	Sensititer	S	S	S	NA	NA	NA	S	S	S	S	S	rx absent	rx absent	rx absent	rx absent	rx absent	rx absent	rx absent	rx absent	rx absent	rx absent	rx absent	rx absent	rx absent	rx absent	rx absent	rx absent	rx absent	rx absent	rx absent	rx absent	rx absent	rx absent	rx absent
UVA59526	P262	Yes	spring	2	50	Female	nocf	nodb	Lung/Trachea	Mucoid	Non-Metallic	Hemolytic	Mixed	green/red	Sensititer	S	S	S	NA	NA	NA	S	S	S	S	S	rx absent	rx absent	rx absent	rx absent	rx absent	rx absent	rx absent	rx absent	rx present	rx absent	rx absent	rx absent	rx absent	rx absent	rx absent	rx absent	rx absent	rx present	rx absent	rx absent	rx absent	rx absent	rx absent
UVA59535	P191	Yes	fall	4	34	Male	cf	db	Lung/Trachea	Non-Mucoid	Non-Metallic	Non-Hemolytic	None	NA	Sensititer	R	R	R	NA	NA	NA	S	R	R	R	I	rx absent	rx absent	rx present	rx absent	rx absent	rx present	rx absent	rx absent	rx absent	rx absent	rx absent	rx absent	rx absent	rx absent	rx absent	rx absent	rx absent	rx present	rx absent	rx absent	rx absent	rx absent	rx absent
UVA59675	P236	No	summer	1	79	Female	nocf	nodb	Lung/Trachea	Mucoid	Metallic	Hemolytic	Green	NA	Sensititer	S	S	S	NA	NA	NA	S	S	S	S	S	rx absent	rx absent	rx absent	rx absent	rx absent	rx absent	rx absent	rx absent	rx absent	rx absent	rx absent	rx absent	rx absent	rx absent	rx absent	rx absent	rx absent	rx absent	rx absent	rx present	rx absent	rx absent	rx absent
UVA59781	P43	No	summer	1	88	Male	nocf	nodb	Urine/Catheter	Non-Mucoid	Non-Metallic	Hemolytic	Green	NA	Vitek	S	NA	S	NA	NA	NA	S	S	S	S	S	rx absent	rx absent	rx absent	rx absent	rx absent	rx absent	rx absent	rx absent	rx absent	rx absent	rx absent	rx absent	rx absent	rx absent	rx absent	rx absent	rx absent	rx absent	rx absent	rx absent	rx absent	rx absent	rx absent
UVA59971	P234	No	summer	1	85	Female	nocf	nodb	Urine/Catheter	Non-Mucoid	Non-Metallic	Hemolytic	Green	NA	Vitek	S	NA	S	NA	NA	NA	S	S	S	S	S	rx absent	rx absent	rx absent	rx absent	rx absent	rx absent	rx absent	rx absent	rx absent	rx absent	rx absent	rx absent	rx absent	rx absent	rx absent	rx absent	rx absent	rx absent	rx absent	rx absent	rx absent	rx absent	rx absent
UVA60106	P348	Yes	spring	2	24	Female	cf	db	ENT/Sinus	Mucoid	Non-Metallic	Non-Hemolytic	Blue	NA	Sensititer	S	S	S	NA	NA	NA	S	S	S	S	S	rx absent	rx absent	rx absent	rx absent	rx absent	rx present	rx present	rx absent	rx absent	rx absent	rx absent	rx absent	rx absent	rx absent	rx absent	rx absent	rx absent	rx present	rx absent	rx absent	rx absent	rx absent	rx absent
UVA60331	P470	No	fall	1	79	Male	nocf	db	Skin/Wound	Non-Mucoid	Non-Metallic	Hemolytic	Green	NA	Sensititer	S	S	S	NA	NA	NA	S	S	S	S	S	rx absent	rx absent	rx present	rx absent	rx absent	rx absent	rx absent	rx absent	rx absent	rx absent	rx present	rx absent	rx absent	rx absent	rx absent	rx absent	rx absent	rx absent	rx absent	rx absent	rx absent	rx absent	rx absent
UVA60382	P279	Yes	summer	2	8	Female	cf	nodb	ENT/Sinus	Non-Mucoid	Metallic	Hemolytic	Green	NA	Sensititer	S	S	S	NA	NA	NA	S	S	S	S	S	rx absent	rx absent	rx absent	rx absent	rx absent	rx absent	rx absent	rx absent	rx absent	rx absent	rx absent	rx absent	rx absent	rx absent	rx absent	rx absent	rx absent	rx absent	rx absent	rx absent	rx absent	rx absent	rx absent
UVA60385	P246	No	winter	1	56	Male	nocf	nodb	Lung/Trachea	Non-Mucoid	Metallic	Hemolytic	Green	NA	Sensititer	S	S	S	NA	NA	NA	S	S	S	S	S	rx absent	rx absent	rx absent	rx absent	rx absent	rx absent	rx absent	rx absent	rx absent	rx absent	rx absent	rx absent	rx absent	rx absent	rx absent	rx absent	rx absent	rx absent	rx absent	rx absent	rx absent	rx absent	rx absent
UVA60396	P324	No	summer	1	38	Male	cf	nodb	Lung/Trachea	Mucoid	Non-Metallic	Non-Hemolytic	None	NA	Sensititer	S	S	S	NA	NA	NA	S	S	I	S	S	rx absent	rx absent	rx absent	rx absent	rx absent	rx absent	rx absent	rx absent	rx absent	rx absent	rx present	rx absent	rx absent	rx absent	rx absent	rx absent	rx absent	rx present	rx absent	rx absent	rx present	rx absent	rx absent
UVA60407	P264	No	spring	1	28	Female	cf	nodb	ENT/Sinus	Mucoid	Non-Metallic	Non-Hemolytic	None	NA	Sensititer	S	S	I	NA	NA	NA	S	S	S	S	S	rx absent	rx absent	rx absent	rx absent	rx absent	rx absent	rx absent	rx absent	rx absent	rx absent	rx absent	rx absent	rx absent	rx absent	rx absent	rx absent	rx absent	rx absent	rx absent	rx absent	rx absent	rx absent	rx absent
UVA60415	P308	No	summer	1	76	Female	nocf	nodb	Urine/Catheter	Non-Mucoid	Metallic	Hemolytic	Green	NA	Vitek	S	NA	S	NA	NA	NA	S	S	S	S	S	rx absent	rx absent	rx absent	rx absent	rx absent	rx absent	rx absent	rx absent	rx absent	rx absent	rx absent	rx absent	rx absent	rx absent	rx absent	rx absent	rx absent	rx absent	rx absent	rx absent	rx absent	rx absent	rx absent
UVA60445	P140	No	spring	1	59	Male	nocf	db	Lung/Trachea	Non-Mucoid	Non-Metallic	Hemolytic	Blue	NA	Sensititer	S	I	S	NA	NA	NA	S	S	S	S	S	rx absent	rx absent	rx absent	rx present	rx absent	rx absent	rx absent	rx absent	rx absent	rx absent	rx present	rx absent	rx absent	rx absent	rx absent	rx absent	rx absent	rx absent	rx absent	rx absent	rx absent	rx absent	rx absent
UVA60663	P485	No	fall	1	70	Male	nocf	db	Lung/Trachea	Non-Mucoid	Non-Metallic	Hemolytic	Green	NA	Sensititer	S	S	S	NA	NA	NA	S	S	S	S	S	rx absent	rx absent	rx absent	rx absent	rx absent	rx absent	rx absent	rx absent	rx present	rx absent	rx absent	rx absent	rx absent	rx absent	rx absent	rx absent	rx absent	rx absent	rx absent	rx absent	rx absent	rx absent	rx absent
UVA60721	P348	Yes	spring	2	24	Female	cf	db	ENT/Sinus	Non-Mucoid	Non-Metallic	Hemolytic	Blue	NA	Sensititer	S	S	S	NA	NA	NA	S	S	S	I	S	rx absent	rx absent	rx absent	rx absent	rx absent	rx present	rx present	rx absent	rx absent	rx absent	rx absent	rx absent	rx absent	rx absent	rx absent	rx absent	rx absent	rx present	rx absent	rx absent	rx absent	rx absent	rx absent
UVA60900	P338	No	summer	1	54	Female	nocf	db	Lung/Trachea	Non-Mucoid	Non-Metallic	Non-Hemolytic	Mixed	green/blue	Sensititer	S	S	S	NA	NA	NA	S	S	S	S	S	rx absent	rx absent	rx absent	rx absent	rx absent	rx absent	rx absent	rx absent	rx absent	rx absent	rx absent	rx absent	rx absent	rx absent	rx absent	rx absent	rx absent	rx absent	rx absent	rx absent	rx absent	rx absent	rx absent
UVA61073	P304	No	spring	1	59	Male	nocf	nodb	Lung/Trachea	Non-Mucoid	Metallic	Non-Hemolytic	Green	NA	Sensititer	S	S	S	NA	NA	NA	S	S	S	S	S	rx absent	rx absent	rx absent	rx absent	rx absent	rx absent	rx absent	rx absent	rx present	rx absent	rx present	rx absent	rx absent	rx absent	rx absent	rx absent	rx absent	rx absent	rx absent	rx absent	rx absent	rx absent	rx absent
UVA61143	P76	No	summer	1	25	Male	cf	nodb	Lung/Trachea	Mucoid	Non-Metallic	Hemolytic	Green	NA	Sensititer	S	S	S	NA	NA	NA	S	S	S	S	S	rx absent	rx absent	rx absent	rx absent	rx absent	rx absent	rx absent	rx absent	rx absent	rx absent	rx absent	rx absent	rx absent	rx absent	rx absent	rx absent	rx absent	rx absent	rx absent	rx absent	rx absent	rx absent	rx absent
UVA61262	P47	No	summer	1	2	Male	nocf	nodb	ENT/Sinus	Non-Mucoid	Non-Metallic	Hemolytic	Green	NA	Sensititer	S	S	S	NA	NA	NA	S	S	S	S	S	rx absent	rx absent	rx present	rx absent	rx absent	rx absent	rx absent	rx absent	rx absent	rx absent	rx absent	rx absent	rx absent	rx absent	rx absent	rx absent	rx present	rx absent	rx absent	rx absent	rx absent	rx absent	rx absent
UVA61519	P375	No	summer	1	7	Female	nocf	nodb	Skin/Wound	Non-Mucoid	Non-Metallic	Hemolytic	Green	NA	Sensititer	S	S	S	NA	NA	NA	S	S	S	S	S	rx absent	rx absent	rx absent	rx absent	rx absent	rx absent	rx absent	rx absent	rx absent	rx absent	rx absent	rx absent	rx absent	rx absent	rx absent	rx absent	rx absent	rx absent	rx absent	rx absent	rx absent	rx absent	rx absent
UVA61605	P450	Yes	winter	2	53	Male	nocf	db	Lung/Trachea	Mucoid	Non-Metallic	Non-Hemolytic	Green	NA	Sensititer	S	S	S	NA	NA	NA	S	S	S	S	S	rx absent	rx absent	rx absent	rx absent	rx absent	rx absent	rx absent	rx absent	rx absent	rx absent	rx absent	rx absent	rx absent	rx absent	rx absent	rx absent	rx absent	rx absent	rx absent	rx absent	rx absent	rx absent	rx absent
UVA61815	P68	No	summer	1	34	Male	cf	nodb	Lung/Trachea	Mucoid	Non-Metallic	Hemolytic	None	NA	Sensititer	S	S	S	NA	NA	NA	S	S	S	S	S	rx absent	rx absent	rx absent	rx absent	rx absent	rx absent	rx absent	rx absent	rx absent	rx absent	rx absent	rx absent	rx absent	rx absent	rx absent	rx absent	rx absent	rx absent	rx absent	rx absent	rx absent	rx absent	rx absent
UVA61824	P484	No	winter	1	65	Male	nocf	nodb	Lung/Trachea	Non-Mucoid	Non-Metallic	Hemolytic	Green	NA	Sensititer	S	S	S	NA	NA	NA	S	S	S	S	S	rx absent	rx absent	rx absent	rx absent	rx absent	rx present	rx absent	rx absent	rx absent	rx absent	rx absent	rx present	rx absent	rx absent	rx absent	rx absent	rx present	rx absent	rx absent	rx absent	rx absent	rx absent	rx absent
UVA61922	P349	No	summer	1	46	Female	nocf	nodb	ENT/Sinus	Non-Mucoid	Non-Metallic	Non-Hemolytic	Green	NA	Sensititer	R	S	S	NA	NA	NA	S	R	S	S	I	rx absent	rx absent	rx absent	rx absent	rx absent	rx absent	rx absent	rx absent	rx absent	rx absent	rx absent	rx absent	rx absent	rx absent	rx absent	rx absent	rx absent	rx absent	rx absent	rx absent	rx absent	rx absent	rx absent
UVA61926	P441	No	fall	1	69	Male	nocf	nodb	Lung/Trachea	Non-Mucoid	Metallic	Hemolytic	Mixed	blue/green	Sensititer	S	R	I	NA	NA	NA	S	S	S	R	S	rx absent	rx absent	rx absent	rx absent	rx absent	rx present	rx absent	rx absent	rx absent	rx absent	rx present	rx present	rx absent	rx absent	rx absent	rx absent	rx absent	rx absent	rx absent	rx absent	rx absent	rx absent	rx absent
UVA62109	P498	No	winter	1	59	Female	nocf	nodb	Lung/Trachea	Non-Mucoid	Non-Metallic	Hemolytic	Green	NA	Sensititer	S	S	S	NA	NA	NA	S	S	S	S	S	rx absent	rx absent	rx absent	rx absent	rx absent	rx absent	rx absent	rx absent	rx absent	rx absent	rx absent	rx absent	rx absent	rx absent	rx absent	rx absent	rx absent	rx absent	rx absent	rx absent	rx absent	rx absent	rx absent
UVA62136	P541	No	fall	1	72	Female	nocf	db	Urine/Catheter	Non-Mucoid	Metallic	Hemolytic	Green	NA	Vitek	S	NA	S	NA	NA	NA	S	S	S	S	S	rx absent	rx present	rx absent	rx absent	rx absent	rx absent	rx absent	rx absent	rx present	rx absent	rx present	rx absent	rx absent	rx absent	rx absent	rx absent	rx present	rx absent	rx absent	rx absent	rx absent	rx absent	rx absent
UVA62258	P526	Yes	winter	2	>=90	Female	nocf	db	Urine/Catheter	Non-Mucoid	Non-Metallic	Hemolytic	Green	NA	Vitek	S	NA	S	NA	NA	NA	S	S	S	S	S	rx absent	rx absent	rx absent	rx absent	rx absent	rx absent	rx absent	rx absent	rx absent	rx absent	rx absent	rx absent	rx absent	rx absent	rx absent	rx absent	rx absent	rx absent	rx absent	rx absent	rx absent	rx absent	rx absent
UVA62324	P505	No	fall	1	77	Female	nocf	nodb	Urine/Catheter	Non-Mucoid	Non-Metallic	Non-Hemolytic	Mixed	NA	Vitek	S	NA	S	NA	NA	NA	S	S	S	S	S	rx absent	rx absent	rx absent	rx absent	rx absent	rx absent	rx absent	rx absent	rx absent	rx absent	rx absent	rx absent	rx absent	rx absent	rx absent	rx absent	rx absent	rx present	rx absent	rx absent	rx absent	rx absent	rx absent
UVA62360	P420	No	winter	1	34	Female	nocf	nodb	Urine/Catheter	Non-Mucoid	Metallic	Non-Hemolytic	Green	NA	Vitek	S	NA	S	NA	NA	NA	S	S	S	S	S	rx absent	rx absent	rx absent	rx absent	rx absent	rx absent	rx absent	rx absent	rx absent	rx absent	rx absent	rx present	rx absent	rx absent	rx absent	rx absent	rx present	rx present	rx absent	rx absent	rx absent	rx absent	rx absent
UVA62361	P539	No	fall	1	23	Female	cf	db	Lung/Trachea	Non-Mucoid	Non-Metallic	Non-Hemolytic	None	NA	Sensititer	S	S	S	NA	NA	NA	S	S	S	R	S	rx absent	rx absent	rx absent	rx absent	rx absent	rx absent	rx absent	rx absent	rx absent	rx absent	rx absent	rx absent	rx absent	rx absent	rx absent	rx absent	rx absent	rx absent	rx absent	rx present	rx present	rx absent	rx absent
UVA62718	P296	No	spring	1	44	Male	cf	nodb	Lung/Trachea	Non-Mucoid	Non-Metallic	Hemolytic	None	NA	Sensititer	I	R	I	NA	NA	NA	I	I	R	R	S	rx absent	rx absent	rx absent	rx absent	rx absent	rx absent	rx absent	rx absent	rx absent	rx absent	rx absent	rx absent	rx absent	rx absent	rx absent	rx absent	rx absent	rx absent	rx absent	rx absent	rx absent	rx absent	rx absent
UVA62849	P511	No	winter	1	63	Male	nocf	nodb	Skin/Wound	Non-Mucoid	Non-Metallic	Hemolytic	Mixed	green/brown/mustard	Sensititer	S	S	S	NA	NA	NA	S	S	S	S	S	rx absent	rx absent	rx absent	rx absent	rx absent	rx absent	rx absent	rx absent	rx absent	rx absent	rx absent	rx absent	rx absent	rx absent	rx absent	rx absent	rx absent	rx absent	rx absent	rx absent	rx absent	rx absent	rx absent
UVA62934	P129	Yes	summer	5	23	Male	cf	nodb	Lung/Trachea	Mucoid	Non-Metallic	Hemolytic	Green	NA	Sensititer	S	S	S	NA	NA	NA	S	S	S	S	S	rx absent	rx absent	rx absent	rx absent	rx absent	rx present	rx absent	rx absent	rx absent	rx absent	rx present	rx absent	rx absent	rx absent	rx absent	rx absent	rx absent	rx present	rx absent	rx absent	rx absent	rx absent	rx absent
UVA63016	P432	Yes	winter	2	66	Male	nocf	db	Blood	Non-Mucoid	Non-Metallic	Hemolytic	Green	NA	Sensititer	S	S	S	NA	NA	NA	S	S	S	S	S	rx absent	rx absent	rx absent	rx absent	rx absent	rx present	rx absent	rx absent	rx absent	rx absent	rx present	rx absent	rx absent	rx absent	rx absent	rx absent	rx absent	rx present	rx absent	rx absent	rx absent	rx absent	rx absent
UVA63026	P481	Yes	fall	2	75	Female	nocf	db	Lung/Trachea	Non-Mucoid	Metallic	Hemolytic	Mixed	blue/green	Sensititer	S	S	S	NA	NA	NA	S	S	S	S	S	rx absent	rx absent	rx absent	rx absent	rx absent	rx absent	rx absent	rx absent	rx present	rx absent	rx present	rx absent	rx absent	rx absent	rx absent	rx absent	rx absent	rx present	rx absent	rx absent	rx absent	rx absent	rx absent
UVA63033	P593	No	winter	1	36	Female	nocf	nodb	Other	Non-Mucoid	Non-Metallic	Hemolytic	Green	NA	Sensititer	S	S	S	NA	NA	NA	S	S	S	S	S	rx absent	rx absent	rx absent	rx absent	rx absent	rx absent	rx absent	rx absent	rx present	rx absent	rx absent	rx absent	rx absent	rx absent	rx absent	rx absent	rx absent	rx absent	rx absent	rx absent	rx absent	rx absent	rx absent
UVA63067	P175	No	summer	1	77	Female	nocf	nodb	Urine/Catheter	Non-Mucoid	Non-Metallic	Non-Hemolytic	Green	NA	Sensititer	S	S	S	NA	NA	NA	S	S	S	S	S	rx absent	rx absent	rx absent	rx absent	rx absent	rx absent	rx absent	rx absent	rx absent	rx absent	rx absent	rx absent	rx absent	rx absent	rx absent	rx absent	rx absent	rx absent	rx absent	rx absent	rx absent	rx absent	rx absent
UVA63083	P466	No	winter	1	51	Male	nocf	nodb	Lung/Trachea	Non-Mucoid	Non-Metallic	Hemolytic	Mixed	blue/green	Sensititer	S	S	S	NA	NA	NA	S	S	S	S	S	rx absent	rx absent	rx absent	rx absent	rx absent	rx absent	rx absent	rx absent	rx absent	rx absent	rx present	rx absent	rx absent	rx absent	rx absent	rx absent	rx absent	rx present	rx absent	rx absent	rx absent	rx absent	rx absent
UVA63406	P98	No	spring	1	10	Male	nocf	nodb	ENT/Sinus	Non-Mucoid	Non-Metallic	Hemolytic	None	NA	Sensititer	S	I	S	NA	NA	NA	S	S	S	S	S	rx absent	rx absent	rx absent	rx absent	rx absent	rx absent	rx absent	rx absent	rx absent	rx absent	rx absent	rx absent	rx absent	rx absent	rx absent	rx absent	rx absent	rx absent	rx absent	rx absent	rx absent	rx absent	rx absent
UVA63437	P108	No	spring	1	40	Male	nocf	nodb	Lung/Trachea	Non-Mucoid	Metallic	Hemolytic	Mixed	none/green	Sensititer	S	S	S	NA	NA	NA	S	S	S	S	S	rx absent	rx absent	rx absent	rx absent	rx absent	rx absent	rx absent	rx absent	rx absent	rx absent	rx absent	rx absent	rx absent	rx absent	rx absent	rx absent	rx absent	rx absent	rx absent	rx absent	rx absent	rx absent	rx absent
UVA63516	P361	No	summer	1	64	Male	nocf	db	Urine/Catheter	Non-Mucoid	Non-Metallic	Hemolytic	Green	NA	Vitek	S	NA	S	NA	NA	NA	R	S	S	S	S	rx absent	rx absent	rx absent	rx absent	rx absent	rx absent	rx absent	rx absent	rx absent	rx absent	rx absent	rx absent	rx absent	rx absent	rx absent	rx absent	rx absent	rx present	rx absent	rx absent	rx absent	rx absent	rx absent
UVA63725	P444	No	fall	1	64	Female	nocf	nodb	Lung/Trachea	Non-Mucoid	Non-Metallic	Hemolytic	Green	NA	Sensititer	S	S	S	NA	NA	NA	S	S	S	S	S	rx absent	rx absent	rx absent	rx absent	rx absent	rx absent	rx absent	rx absent	rx absent	rx absent	rx absent	rx absent	rx absent	rx absent	rx absent	rx absent	rx absent	rx absent	rx absent	rx absent	rx absent	rx absent	rx absent
UVA63833	P489	No	fall	1	68	Male	nocf	db	Urine/Catheter	Non-Mucoid	Metallic	Non-Hemolytic	Green	NA	Vitek	S	NA	S	NA	NA	NA	R	I	R	S	I	rx absent	rx absent	rx absent	rx absent	rx absent	rx absent	rx absent	rx absent	rx absent	rx absent	rx absent	rx absent	rx absent	rx absent	rx absent	rx absent	rx absent	rx absent	rx absent	rx absent	rx absent	rx absent	rx absent
UVA63869	P60	No	winter	1	17	Male	cf	db	Lung/Trachea	Mucoid	Non-Metallic	Hemolytic	None	NA	Sensititer	S	S	S	NA	NA	NA	S	I	S	S	S	rx absent	rx absent	rx absent	rx absent	rx absent	rx present	rx absent	rx absent	rx absent	rx absent	rx absent	rx absent	rx absent	rx absent	rx absent	rx absent	rx absent	rx absent	rx absent	rx absent	rx absent	rx absent	rx absent
UVA63932	P334	No	fall	1	80	Male	nocf	db	Other	Non-Mucoid	Non-Metallic	Hemolytic	None	NA	Sensititer	S	S	S	NA	NA	NA	S	S	S	S	S	rx absent	rx absent	rx absent	rx absent	rx absent	rx absent	rx absent	rx absent	rx present	rx absent	rx absent	rx absent	rx absent	rx absent	rx absent	rx absent	rx absent	rx absent	rx absent	rx absent	rx absent	rx absent	rx absent
UVA64014	P321	No	spring	1	47	Female	nocf	db	Urine/Catheter	Non-Mucoid	Non-Metallic	Hemolytic	Green	NA	Vitek	S	NA	S	NA	NA	NA	S	S	S	S	S	rx absent	rx absent	rx absent	rx absent	rx absent	rx absent	rx absent	rx absent	rx present	rx absent	rx absent	rx present	rx absent	rx absent	rx absent	rx absent	rx present	rx absent	rx absent	rx absent	rx absent	rx absent	rx absent
UVA64021	P468	No	fall	1	73	Male	nocf	db	Skin/Wound	Non-Mucoid	Non-Metallic	Hemolytic	Green	NA	Sensititer	S	S	S	NA	NA	NA	S	S	S	S	S	rx absent	rx absent	rx absent	rx absent	rx absent	rx absent	rx absent	rx absent	rx absent	rx absent	rx absent	rx absent	rx absent	rx absent	rx absent	rx absent	rx absent	rx absent	rx absent	rx absent	rx absent	rx absent	rx absent
UVA64180	P432	No	winter	1	66	Male	nocf	db	Urine/Catheter	Non-Mucoid	Non-Metallic	Hemolytic	Green	NA	Vitek	S	NA	S	NA	NA	NA	S	S	S	S	S	rx absent	rx absent	rx absent	rx absent	rx absent	rx present	rx absent	rx absent	rx absent	rx absent	rx present	rx absent	rx absent	rx absent	rx absent	rx absent	rx absent	rx absent	rx absent	rx absent	rx absent	rx absent	rx absent
UVA64308	P296	Yes	spring	3	44	Male	cf	nodb	Lung/Trachea	Mucoid	Non-Metallic	Non-Hemolytic	None	NA	Sensititer	S	S	S	NA	NA	NA	S	S	S	R	S	rx absent	rx absent	rx absent	rx absent	rx absent	rx present	rx absent	rx absent	rx absent	rx absent	rx absent	rx absent	rx absent	rx absent	rx absent	rx absent	rx absent	rx absent	rx absent	rx absent	rx absent	rx absent	rx absent
UVA64369	P56	No	fall	1	68	Male	nocf	db	Lung/Trachea	Mucoid	Non-Metallic	Hemolytic	None	NA	Sensititer	S	I	S	NA	NA	NA	S	I	S	S	S	rx absent	rx absent	rx absent	rx absent	rx absent	rx present	rx absent	rx absent	rx absent	rx absent	rx absent	rx absent	rx absent	rx absent	rx absent	rx absent	rx absent	rx absent	rx absent	rx absent	rx absent	rx absent	rx absent
UVA64466	P290	No	winter	1	30	Male	cf	nodb	Lung/Trachea	Non-Mucoid	Non-Metallic	Non-Hemolytic	None	NA	Sensititer	S	S	S	NA	NA	NA	S	S	S	S	S	rx absent	rx absent	rx absent	rx absent	rx absent	rx present	rx present	rx absent	rx absent	rx absent	rx absent	rx absent	rx absent	rx absent	rx absent	rx absent	rx absent	rx absent	rx absent	rx absent	rx absent	rx absent	rx absent
UVA64515	P226	Yes	winter	6	15	Female	cf	nodb	ENT/Sinus	Non-Mucoid	Non-Metallic	Hemolytic	None	NA	Sensititer	S	S	S	NA	NA	NA	S	R	S	S	R	rx absent	rx absent	rx absent	rx absent	rx absent	rx present	rx present	rx absent	rx absent	rx absent	rx absent	rx present	rx absent	rx absent	rx absent	rx absent	rx absent	rx present	rx absent	rx absent	rx absent	rx absent	rx absent
UVA64531	P202	Yes	winter	4	44	Male	cf	nodb	Lung/Trachea	Mucoid	Non-Metallic	Non-Hemolytic	None	NA	Sensititer	S	S	S	NA	NA	NA	S	S	S	S	S	rx absent	rx absent	rx absent	rx absent	rx absent	rx present	rx absent	rx absent	rx absent	rx absent	rx absent	rx absent	rx absent	rx absent	rx absent	rx absent	rx absent	rx absent	rx absent	rx absent	rx absent	rx absent	rx absent
UVA64896	P63	Yes	summer	3	39	Male	nocf	db	Lung/Trachea	Non-Mucoid	Non-Metallic	Hemolytic	Green	NA	Sensititer	S	S	S	NA	NA	NA	S	S	S	S	S	rx absent	rx absent	rx absent	rx absent	rx absent	rx absent	rx absent	rx absent	rx absent	rx absent	rx absent	rx absent	rx absent	rx absent	rx absent	rx absent	rx absent	rx absent	rx absent	rx absent	rx absent	rx absent	rx absent
UVA64995	P164	Yes	fall	4	36	Male	cf	db	ENT/Sinus	Mucoid	Non-Metallic	Hemolytic	Mixed	none/green	Sensititer	S	S	S	NA	NA	NA	S	I	S	S	S	rx absent	rx absent	rx absent	rx absent	rx absent	rx absent	rx absent	rx absent	rx absent	rx absent	rx absent	rx absent	rx absent	rx absent	rx absent	rx absent	rx absent	rx absent	rx absent	rx absent	rx present	rx absent	rx absent
UVA65043_1	P313	No	spring	1	24	Female	cf	nodb	Lung/Trachea	Mucoid	Non-Metallic	Hemolytic	Blue	NA	Sensititer	S	S	S	NA	NA	NA	S	S	S	S	S	rx absent	rx absent	rx absent	rx absent	rx absent	rx absent	rx absent	rx absent	rx absent	rx absent	rx absent	rx absent	rx absent	rx absent	rx absent	rx absent	rx absent	rx absent	rx absent	rx absent	rx absent	rx absent	rx absent
UVA65043_2	P348	Yes	summer	7	24	Female	cf	db	ENT/Sinus	Non-Mucoid	Non-Metallic	Non-Hemolytic	None	NA	Sensititer	S	R	I	NA	NA	NA	S	S	R	R	S	rx absent	rx absent	rx absent	rx absent	rx absent	rx present	rx present	rx absent	rx absent	rx absent	rx absent	rx absent	rx absent	rx absent	rx absent	rx absent	rx absent	rx present	rx absent	rx absent	rx absent	rx absent	rx absent
UVA65052	P237	No	summer	1	23	Male	cf	nodb	ENT/Sinus	Mucoid	Non-Metallic	Hemolytic	Mixed	none-green	Sensititer	S	S	S	NA	NA	NA	S	S	S	S	S	rx absent	rx absent	rx absent	rx absent	rx absent	rx present	rx absent	rx absent	rx absent	rx absent	rx absent	rx absent	rx absent	rx absent	rx absent	rx absent	rx absent	rx absent	rx absent	rx absent	rx absent	rx absent	rx absent
UVA65080	P384	Yes	winter	2	21	Male	nocf	nodb	ENT/Sinus	Non-Mucoid	Non-Metallic	Hemolytic	Green	NA	Sensititer	S	S	S	NA	NA	NA	S	S	S	S	S	rx absent	rx present	rx absent	rx absent	rx absent	rx absent	rx absent	rx absent	rx absent	rx absent	rx absent	rx absent	rx absent	rx absent	rx absent	rx absent	rx absent	rx absent	rx absent	rx absent	rx absent	rx absent	rx absent
UVA65224	P154	No	spring	1	39	Male	nocf	nodb	Urine/Catheter	Non-Mucoid	Non-Metallic	Hemolytic	None	NA	Vitek	S	NA	S	NA	NA	NA	R	S	S	S	S	rx absent	rx absent	rx absent	rx absent	rx absent	rx absent	rx present	rx absent	rx absent	rx absent	rx absent	rx absent	rx absent	rx absent	rx absent	rx absent	rx absent	rx absent	rx absent	rx absent	rx absent	rx absent	rx absent
UVA65244	P444	Yes	winter	3	64	Female	nocf	nodb	Lung/Trachea	Non-Mucoid	Non-Metallic	Hemolytic	Green	NA	Sensititer	S	S	S	NA	NA	NA	S	S	I	S	S	rx absent	rx absent	rx absent	rx absent	rx absent	rx absent	rx absent	rx absent	rx present	rx absent	rx present	rx absent	rx absent	rx absent	rx absent	rx absent	rx absent	rx absent	rx absent	rx absent	rx absent	rx absent	rx absent
UVA65395	P46	No	fall	1	74	Male	nocf	nodb	Skin/Wound	Non-Mucoid	Non-Metallic	Hemolytic	Green	NA	Sensititer	S	S	S	NA	NA	NA	S	S	S	S	S	rx absent	rx absent	rx absent	rx absent	rx absent	rx absent	rx absent	rx absent	rx present	rx absent	rx present	rx absent	rx absent	rx absent	rx absent	rx absent	rx absent	rx absent	rx absent	rx absent	rx absent	rx absent	rx absent
UVA65529	P355	No	spring	1	80	Female	nocf	nodb	Lung/Trachea	Non-Mucoid	Non-Metallic	Hemolytic	Blue	weak blue	Sensititer	S	S	S	NA	NA	NA	S	S	S	S	S	rx absent	rx absent	rx absent	rx absent	rx absent	rx absent	rx absent	rx absent	rx absent	rx absent	rx absent	rx absent	rx absent	rx absent	rx absent	rx absent	rx absent	rx absent	rx absent	rx absent	rx absent	rx absent	rx absent
UVA65552	P203	Yes	spring	2	63	Female	cf	db	Lung/Trachea	Non-Mucoid	Non-Metallic	Hemolytic	None	NA	Sensititer	S	R	R	NA	NA	NA	R	I	R	R	S	rx absent	rx absent	rx absent	rx absent	rx absent	rx present	rx present	rx absent	rx absent	rx absent	rx absent	rx absent	rx absent	rx present	rx absent	rx absent	rx absent	rx absent	rx absent	rx absent	rx absent	rx absent	rx absent
UVA65742	P154	Yes	summer	6	39	Male	nocf	nodb	Urine/Catheter	Non-Mucoid	Metallic	Hemolytic	Mixed	none-green	Vitek	S	NA	S	NA	NA	NA	R	S	R	S	S	rx absent	rx absent	rx absent	rx absent	rx absent	rx absent	rx absent	rx absent	rx absent	rx absent	rx absent	rx absent	rx absent	rx absent	rx absent	rx absent	rx absent	rx present	rx absent	rx absent	rx absent	rx absent	rx absent
UVA65818	P323	Yes	fall	4	27	Male	cf	db	Lung/Trachea	Mucoid	Non-Metallic	Non-Hemolytic	None	NA	Sensititer	I	S	S	NA	NA	NA	I	S	S	I	S	rx absent	rx absent	rx absent	rx absent	rx absent	rx present	rx present	rx absent	rx absent	rx absent	rx present	rx absent	rx absent	rx absent	rx absent	rx absent	rx absent	rx present	rx absent	rx absent	rx absent	rx absent	rx absent
UVA65847	P203	Yes	winter	3	63	Female	cf	db	Lung/Trachea	Non-Mucoid	Non-Metallic	Hemolytic	None	NA	Sensititer	R	R	R	NA	NA	NA	R	R	R	R	I	rx absent	rx absent	rx absent	rx absent	rx absent	rx present	rx present	rx absent	rx absent	rx absent	rx absent	rx absent	rx absent	rx absent	rx absent	rx absent	rx absent	rx present	rx absent	rx absent	rx present	rx absent	rx absent
UVA65935	P22	No	spring	1	76	Male	nocf	nodb	Urine/Catheter	Non-Mucoid	Non-Metallic	Hemolytic	None	NA	Vitek	S	NA	S	NA	NA	NA	S	S	S	S	S	rx absent	rx absent	rx absent	rx absent	rx absent	rx absent	rx absent	rx absent	rx absent	rx absent	rx absent	rx absent	rx absent	rx absent	rx absent	rx absent	rx absent	rx absent	rx absent	rx absent	rx absent	rx absent	rx absent
UVA65965	P357	No	summer	1	7	Female	nocf	nodb	Skin/Wound	Non-Mucoid	Non-Metallic	Hemolytic	Green	NA	Sensititer	S	S	S	NA	NA	NA	S	S	S	S	S	rx absent	rx absent	rx absent	rx absent	rx absent	rx absent	rx absent	rx absent	rx absent	rx absent	rx absent	rx absent	rx absent	rx absent	rx absent	rx absent	rx absent	rx absent	rx absent	rx absent	rx absent	rx absent	rx absent
UVA65966	P429	No	fall	1	12	Male	nocf	nodb	Urine/Catheter	Non-Mucoid	Non-Metallic	Hemolytic	Green	NA	Vitek	S	NA	S	NA	NA	NA	S	S	S	S	S	rx absent	rx absent	rx absent	rx absent	rx absent	rx absent	rx absent	rx absent	rx absent	rx absent	rx absent	rx absent	rx absent	rx absent	rx absent	rx absent	rx absent	rx absent	rx absent	rx absent	rx absent	rx absent	rx absent
UVA66081	P571	No	winter	1	58	Male	nocf	db	Skin/Wound	Non-Mucoid	Non-Metallic	Hemolytic	Green	NA	Sensititer	S	S	S	NA	NA	NA	S	S	S	S	S	rx absent	rx absent	rx absent	rx absent	rx absent	rx absent	rx absent	rx absent	rx absent	rx absent	rx absent	rx absent	rx absent	rx absent	rx absent	rx absent	rx absent	rx absent	rx absent	rx absent	rx absent	rx absent	rx absent
UVA66155	P561	No	winter	1	45	Female	nocf	nodb	Other	Non-Mucoid	Non-Metallic	Hemolytic	Mixed	green/blue	Sensititer	S	S	S	NA	NA	NA	S	S	S	S	S	rx absent	rx absent	rx present	rx absent	rx absent	rx absent	rx absent	rx absent	rx absent	rx absent	rx absent	rx present	rx absent	rx absent	rx absent	rx absent	rx absent	rx absent	rx absent	rx absent	rx absent	rx absent	rx absent
UVA66325	P177	Yes	winter	2	65	Male	nocf	db	Urine/Catheter	Non-Mucoid	Metallic	Hemolytic	Green	NA	Vitek	S	NA	S	NA	NA	NA	S	S	S	S	S	rx absent	rx absent	rx absent	rx absent	rx absent	rx absent	rx absent	rx absent	rx absent	rx absent	rx absent	rx absent	rx absent	rx absent	rx absent	rx absent	rx absent	rx absent	rx absent	rx absent	rx absent	rx absent	rx absent
UVA66424	P305	No	spring	1	79	Female	nocf	db	Lung/Trachea	Non-Mucoid	Non-Metallic	Non-Hemolytic	Green	NA	Sensititer	S	S	S	NA	NA	NA	S	S	S	S	S	rx absent	rx absent	rx absent	rx absent	rx absent	rx absent	rx absent	rx absent	rx present	rx absent	rx absent	rx absent	rx absent	rx absent	rx absent	rx absent	rx absent	rx absent	rx absent	rx absent	rx absent	rx absent	rx absent
UVA66479	P76	Yes	fall	5	25	Male	cf	nodb	Lung/Trachea	Non-Mucoid	Metallic	Non-Hemolytic	Green	NA	Sensititer	I	S	R	NA	NA	NA	S	I	I	S	S	rx absent	rx absent	rx absent	rx absent	rx absent	rx absent	rx absent	rx absent	rx present	rx absent	rx present	rx absent	rx absent	rx absent	rx absent	rx absent	rx absent	rx absent	rx absent	rx absent	rx present	rx absent	rx absent
UVA66553	P40	No	summer	1	84	Male	nocf	nodb	Skin/Wound	Non-Mucoid	Non-Metallic	Hemolytic	None	NA	Sensititer	S	S	S	NA	NA	NA	S	S	S	S	S	rx absent	rx absent	rx absent	rx absent	rx absent	rx absent	rx absent	rx absent	rx absent	rx absent	rx absent	rx absent	rx absent	rx absent	rx absent	rx absent	rx absent	rx absent	rx absent	rx absent	rx absent	rx absent	rx absent
UVA66661	P206	No	winter	1	17	Female	cf	db	Lung/Trachea	Non-Mucoid	Non-Metallic	Non-Hemolytic	None	NA	Sensititer	S	S	S	NA	NA	NA	S	S	S	S	S	rx absent	rx absent	rx absent	rx absent	rx absent	rx present	rx absent	rx absent	rx absent	rx absent	rx present	rx absent	rx absent	rx absent	rx absent	rx absent	rx absent	rx absent	rx absent	rx absent	rx absent	rx absent	rx absent
UVA66663	P15	No	summer	1	44	Male	nocf	nodb	ENT/Sinus	Non-Mucoid	Non-Metallic	Hemolytic	Green	NA	Sensititer	S	S	S	NA	NA	NA	S	S	S	S	S	rx absent	rx absent	rx absent	rx absent	rx absent	rx absent	rx absent	rx absent	rx absent	rx absent	rx absent	rx absent	rx absent	rx absent	rx absent	rx absent	rx absent	rx absent	rx absent	rx absent	rx absent	rx absent	rx absent
UVA66798	P200	No	spring	1	21	Female	cf	nodb	Lung/Trachea	Non-Mucoid	Non-Metallic	Hemolytic	Green	NA	Sensititer	S	S	S	NA	NA	NA	S	S	S	S	S	rx absent	rx absent	rx absent	rx absent	rx absent	rx absent	rx absent	rx absent	rx absent	rx absent	rx absent	rx absent	rx absent	rx absent	rx absent	rx absent	rx absent	rx absent	rx absent	rx absent	rx absent	rx absent	rx absent
UVA66959	P270	No	summer	1	71	Male	nocf	nodb	Lung/Trachea	Non-Mucoid	Non-Metallic	Non-Hemolytic	Red	NA	Sensititer	S	S	S	NA	NA	NA	S	S	S	S	S	rx absent	rx absent	rx absent	rx absent	rx absent	rx present	rx absent	rx absent	rx absent	rx absent	rx absent	rx absent	rx absent	rx absent	rx absent	rx absent	rx absent	rx absent	rx absent	rx absent	rx absent	rx absent	rx absent
UVA66984	P348	Yes	spring	4	24	Female	cf	db	ENT/Sinus	Mucoid	Non-Metallic	Non-Hemolytic	None	NA	Sensititer	S	S	I	NA	NA	NA	S	S	S	S	S	rx absent	rx absent	rx absent	rx absent	rx absent	rx present	rx present	rx absent	rx absent	rx absent	rx absent	rx absent	rx absent	rx absent	rx absent	rx absent	rx absent	rx present	rx absent	rx absent	rx absent	rx absent	rx absent
UVA66988	P482	No	fall	1	55	Male	nocf	nodb	Skin/Wound	Non-Mucoid	Metallic	Hemolytic	Green	NA	Sensititer	S	S	S	NA	NA	NA	S	S	S	S	S	rx absent	rx absent	rx absent	rx absent	rx absent	rx absent	rx absent	rx absent	rx absent	rx absent	rx absent	rx absent	rx absent	rx absent	rx absent	rx absent	rx absent	rx absent	rx absent	rx absent	rx absent	rx absent	rx absent
UVA66990	P135	No	spring	1	54	Male	nocf	db	Blood	Non-Mucoid	Non-Metallic	Hemolytic	Blue	NA	Sensititer	S	S	S	NA	NA	NA	I	S	S	S	S	rx absent	rx absent	rx absent	rx absent	rx absent	rx absent	rx absent	rx absent	rx absent	rx absent	rx absent	rx absent	rx absent	rx absent	rx absent	rx absent	rx absent	rx absent	rx absent	rx absent	rx absent	rx absent	rx absent
UVA67120	P336	No	spring	1	65	Male	nocf	nodb	Lung/Trachea	Non-Mucoid	Metallic	Non-Hemolytic	None	NA	Sensititer	S	R	I	NA	NA	NA	R	S	I	R	S	rx absent	rx absent	rx absent	rx absent	rx absent	rx absent	rx absent	rx absent	rx absent	rx absent	rx present	rx absent	rx absent	rx absent	rx absent	rx absent	rx absent	rx absent	rx absent	rx absent	rx absent	rx absent	rx absent
UVA67141	P421	No	fall	1	55	Female	cf	nodb	ENT/Sinus	Mucoid	Non-Metallic	Hemolytic	None	NA	Sensititer	R	S	S	NA	NA	NA	S	R	S	S	R	rx absent	rx absent	rx absent	rx absent	rx absent	rx present	rx absent	rx absent	rx absent	rx absent	rx absent	rx absent	rx absent	rx absent	rx absent	rx absent	rx absent	rx absent	rx absent	rx absent	rx present	rx absent	rx absent
UVA67189	P31	No	fall	1	65	Male	nocf	db	Lung/Trachea	Non-Mucoid	Non-Metallic	Hemolytic	Green	NA	Sensititer	S	S	S	NA	NA	NA	S	S	S	S	S	rx absent	rx absent	rx present	rx absent	rx present	rx present	rx absent	rx absent	rx absent	rx absent	rx absent	rx present	rx absent	rx absent	rx absent	rx absent	rx absent	rx absent	rx absent	rx absent	rx absent	rx absent	rx absent
UVA67296	P232	No	summer	1	30	Male	cf	nodb	ENT/Sinus	Non-Mucoid	Non-Metallic	Hemolytic	Green	NA	Sensititer	S	S	S	NA	NA	NA	S	S	S	S	S	rx absent	rx absent	rx absent	rx absent	rx absent	rx absent	rx absent	rx absent	rx absent	rx absent	rx absent	rx absent	rx absent	rx absent	rx absent	rx absent	rx absent	rx absent	rx absent	rx absent	rx absent	rx absent	rx absent
UVA67455	P258	No	spring	1	68	Male	nocf	nodb	Lung/Trachea	Non-Mucoid	Non-Metallic	Hemolytic	Blue	NA	Sensititer	S	R	I	NA	NA	NA	S	S	S	R	S	rx absent	rx absent	rx absent	rx absent	rx absent	rx absent	rx absent	rx absent	rx absent	rx absent	rx absent	rx absent	rx absent	rx absent	rx absent	rx absent	rx absent	rx absent	rx absent	rx absent	rx absent	rx absent	rx absent
UVA67499	P184	No	spring	1	32	Male	cf	nodb	ENT/Sinus	Mucoid	Non-Metallic	Non-Hemolytic	None	NA	Sensititer	S	S	S	NA	NA	NA	S	S	S	S	S	rx absent	rx absent	rx absent	rx absent	rx absent	rx present	rx present	rx absent	rx absent	rx absent	rx absent	rx absent	rx absent	rx absent	rx absent	rx absent	rx absent	rx absent	rx absent	rx absent	rx absent	rx absent	rx absent
UVA67578	P217	No	summer	1	75	Female	nocf	db	Urine/Catheter	Non-Mucoid	Non-Metallic	Non-Hemolytic	Green	NA	Vitek	S	NA	R	NA	NA	NA	S	S	S	R	S	rx absent	rx absent	rx absent	rx absent	rx absent	rx absent	rx absent	rx absent	rx absent	rx absent	rx absent	rx absent	rx absent	rx absent	rx absent	rx absent	rx absent	rx absent	rx absent	rx absent	rx absent	rx absent	rx absent
UVA67755	P540	Yes	fall	2	69	Male	nocf	nodb	Lung/Trachea	Non-Mucoid	Non-Metallic	Hemolytic	Green	NA	Sensititer	S	S	S	NA	NA	NA	S	S	S	S	S	rx absent	rx absent	rx absent	rx absent	rx absent	rx absent	rx absent	rx absent	rx absent	rx absent	rx absent	rx absent	rx absent	rx absent	rx absent	rx absent	rx absent	rx present	rx absent	rx absent	rx absent	rx absent	rx present
UVA67900	P12	Yes	fall	2	53	Female	nocf	nodb	Lung/Trachea	Non-Mucoid	Non-Metallic	Hemolytic	None	NA	Sensititer	S	S	S	NA	NA	NA	S	I	S	S	S	rx absent	rx absent	rx absent	rx absent	rx absent	rx absent	rx absent	rx absent	rx absent	rx absent	rx absent	rx absent	rx absent	rx absent	rx absent	rx absent	rx absent	rx absent	rx absent	rx absent	rx absent	rx absent	rx absent
UVA68021	P226	Yes	winter	5	15	Female	cf	nodb	Lung/Trachea	Non-Mucoid	Non-Metallic	Hemolytic	Green	NA	Sensititer	S	S	S	NA	NA	NA	S	R	S	S	R	rx absent	rx absent	rx absent	rx absent	rx absent	rx present	rx present	rx absent	rx absent	rx absent	rx absent	rx present	rx absent	rx absent	rx absent	rx absent	rx absent	rx present	rx absent	rx absent	rx absent	rx absent	rx absent
UVA68106	P39	No	spring	1	70	Female	nocf	nodb	Blood	Non-Mucoid	Non-Metallic	Hemolytic	Green	NA	Sensititer	S	S	S	NA	NA	NA	S	S	S	S	S	rx absent	rx absent	rx absent	rx absent	rx absent	rx absent	rx absent	rx absent	rx absent	rx absent	rx absent	rx present	rx absent	rx absent	rx absent	rx absent	rx absent	rx absent	rx absent	rx absent	rx absent	rx absent	rx absent
UVA68128	P129	Yes	fall	7	23	Male	cf	nodb	Lung/Trachea	Mucoid	Non-Metallic	Hemolytic	None	NA	Sensititer	I	S	S	NA	NA	NA	S	I	S	S	S	rx absent	rx absent	rx absent	rx absent	rx absent	rx present	rx absent	rx absent	rx absent	rx absent	rx absent	rx absent	rx absent	rx absent	rx absent	rx absent	rx absent	rx absent	rx absent	rx absent	rx absent	rx absent	rx absent
UVA68142	P319	No	summer	1	63	Male	nocf	db	Urine/Catheter	Non-Mucoid	Metallic	Hemolytic	Mixed	blue-green	Vitek	S	NA	S	NA	NA	NA	S	S	S	S	S	rx absent	rx absent	rx absent	rx absent	rx absent	rx absent	rx absent	rx absent	rx absent	rx absent	rx absent	rx absent	rx absent	rx absent	rx absent	rx absent	rx absent	rx present	rx absent	rx absent	rx absent	rx absent	rx absent
UVA68232	P302	No	summer	1	76	Male	nocf	db	ENT/Sinus	Non-Mucoid	Metallic	Hemolytic	Blue	NA	Sensititer	S	S	S	NA	NA	NA	S	S	S	S	S	rx absent	rx absent	rx absent	rx absent	rx absent	rx absent	rx absent	rx absent	rx absent	rx absent	rx absent	rx absent	rx absent	rx absent	rx absent	rx absent	rx absent	rx absent	rx absent	rx absent	rx absent	rx absent	rx absent
UVA68246	P540	Yes	winter	5	69	Male	nocf	nodb	Blood	Non-Mucoid	Metallic	Hemolytic	Green	NA	Sensititer	S	S	S	NA	NA	NA	S	S	S	S	S	rx absent	rx absent	rx absent	rx absent	rx absent	rx absent	rx absent	rx absent	rx absent	rx absent	rx present	rx absent	rx absent	rx absent	rx absent	rx absent	rx absent	rx present	rx absent	rx absent	rx absent	rx absent	rx absent
UVA68302	P36	Yes	spring	2	18	Male	cf	nodb	Lung/Trachea	Mucoid	Non-Metallic	Hemolytic	Blue	NA	Sensititer	S	S	S	NA	NA	NA	S	S	S	S	S	rx absent	rx absent	rx absent	rx absent	rx absent	rx present	rx present	rx absent	rx absent	rx absent	rx present	rx present	rx absent	rx absent	rx absent	rx absent	rx absent	rx absent	rx absent	rx absent	rx absent	rx absent	rx absent
UVA68339	P154	Yes	summer	4	39	Male	nocf	nodb	Urine/Catheter	Non-Mucoid	Non-Metallic	Non-Hemolytic	Blue	NA	Vitek	S	NA	S	NA	NA	NA	S	S	S	S	S	rx absent	rx absent	rx absent	rx absent	rx absent	rx absent	rx absent	rx absent	rx absent	rx absent	rx absent	rx absent	rx absent	rx absent	rx absent	rx absent	rx absent	rx present	rx absent	rx absent	rx absent	rx absent	rx absent
UVA68507	P481	Yes	winter	3	75	Female	nocf	db	Lung/Trachea	Non-Mucoid	Metallic	Non-Hemolytic	Green	NA	Sensititer	S	S	S	NA	NA	NA	S	S	S	S	S	rx absent	rx absent	rx absent	rx present	rx absent	rx absent	rx absent	rx absent	rx present	rx absent	rx present	rx absent	rx absent	rx absent	rx absent	rx absent	rx absent	rx present	rx absent	rx absent	rx absent	rx absent	rx absent
UVA68557	P122	No	winter	1	28	Female	cf	db	ENT/Sinus	Mucoid	Non-Metallic	Hemolytic	Green	NA	Sensititer	S	S	I	NA	NA	NA	S	I	S	I	S	rx absent	rx absent	rx absent	rx absent	rx absent	rx absent	rx absent	rx absent	rx absent	rx absent	rx absent	rx absent	rx absent	rx absent	rx absent	rx absent	rx absent	rx absent	rx absent	rx absent	rx absent	rx absent	rx absent
UVA68690	P258	Yes	winter	9	69	Male	nocf	nodb	Lung/Trachea	Mucoid	Non-Metallic	Non-Hemolytic	Green	2 colonies on fluor	Sensititer	S	S	S	NA	NA	NA	S	S	S	S	S	rx absent	rx absent	rx absent	rx absent	rx absent	rx absent	rx present	rx absent	rx absent	rx absent	rx absent	rx absent	rx absent	rx absent	rx absent	rx absent	rx absent	rx absent	rx absent	rx absent	rx absent	rx absent	rx absent
UVA68706	P320	Yes	fall	4	20	Male	cf	nodb	Lung/Trachea	Mucoid	Non-Metallic	Non-Hemolytic	Green	NA	Sensititer	I	S	S	NA	NA	NA	S	I	S	S	S	rx absent	rx absent	rx absent	rx absent	rx absent	rx present	rx present	rx absent	rx absent	rx absent	rx absent	rx absent	rx absent	rx absent	rx absent	rx absent	rx absent	rx absent	rx absent	rx absent	rx absent	rx absent	rx absent
UVA68859	P487	No	fall	1	19	Male	nocf	nodb	Urine/Catheter	Non-Mucoid	Non-Metallic	Hemolytic	Mixed	red/green	Sensititer	S	S	S	NA	NA	NA	S	S	S	I	S	rx absent	rx absent	rx absent	rx absent	rx absent	rx absent	rx absent	rx absent	rx absent	rx absent	rx absent	rx absent	rx absent	rx absent	rx absent	rx absent	rx absent	rx absent	rx absent	rx absent	rx absent	rx absent	rx absent
UVA68943	P279	No	spring	1	8	Female	cf	nodb	Lung/Trachea	Non-Mucoid	Non-Metallic	Hemolytic	Green	NA	Sensititer	S	S	S	NA	NA	NA	S	S	S	S	S	rx absent	rx absent	rx absent	rx absent	rx absent	rx absent	rx absent	rx absent	rx absent	rx absent	rx absent	rx absent	rx absent	rx absent	rx absent	rx absent	rx absent	rx absent	rx absent	rx absent	rx absent	rx absent	rx absent
UVA69084	P372	No	spring	1	64	Female	cf	db	Lung/Trachea	Non-Mucoid	Non-Metallic	Hemolytic	Mixed	green/blue	Sensititer	S	S	S	NA	NA	NA	S	S	S	S	S	rx absent	rx absent	rx present	rx absent	rx absent	rx absent	rx absent	rx absent	rx absent	rx absent	rx absent	rx present	rx absent	rx absent	rx absent	rx absent	rx absent	rx absent	rx absent	rx absent	rx absent	rx present	rx absent
UVA69181	P226	Yes	fall	4	15	Female	cf	nodb	ENT/Sinus	Non-Mucoid	Non-Metallic	Hemolytic	Green	NA	Sensititer	S	S	S	NA	NA	NA	S	S	S	S	S	rx absent	rx absent	rx absent	rx absent	rx absent	rx present	rx present	rx absent	rx absent	rx absent	rx absent	rx absent	rx absent	rx absent	rx absent	rx absent	rx absent	rx absent	rx absent	rx absent	rx absent	rx absent	rx absent
UVA69323	P109	No	summer	1	6	Female	nocf	nodb	Blood	Non-Mucoid	Non-Metallic	Hemolytic	Green	NA	Sensititer	S	S	S	NA	NA	NA	S	S	S	S	S	rx absent	rx absent	rx absent	rx absent	rx absent	rx absent	rx absent	rx absent	rx absent	rx absent	rx present	rx present	rx absent	rx absent	rx absent	rx absent	rx absent	rx absent	rx absent	rx absent	rx absent	rx absent	rx absent
UVA69342	P249	Yes	winter	5	15	Female	cf	db	ENT/Sinus	Non-Mucoid	Non-Metallic	Non-Hemolytic	Green	NA	Sensititer	S	S	S	NA	NA	NA	S	S	S	S	S	rx absent	rx absent	rx absent	rx absent	rx absent	rx present	rx present	rx absent	rx absent	rx absent	rx absent	rx absent	rx absent	rx absent	rx absent	rx absent	rx absent	rx absent	rx absent	rx absent	rx absent	rx absent	rx absent
UVA69391	P20	No	summer	1	18	Female	cf	db	ENT/Sinus	Mucoid	Non-Metallic	Non-Hemolytic	Blue	NA	Sensititer	S	S	S	NA	NA	NA	S	S	S	S	S	rx absent	rx absent	rx absent	rx absent	rx absent	rx present	rx absent	rx absent	rx absent	rx absent	rx absent	rx absent	rx absent	rx absent	rx absent	rx absent	rx absent	rx absent	rx absent	rx absent	rx absent	rx absent	rx absent
UVA69414	P258	Yes	winter	6	68	Male	nocf	nodb	Lung/Trachea	Non-Mucoid	Non-Metallic	Non-Hemolytic	None	2 colonies?	Sensititer	S	S	S	NA	NA	NA	S	S	S	I	S	rx absent	rx absent	rx absent	rx absent	rx absent	rx absent	rx absent	rx absent	rx absent	rx absent	rx absent	rx absent	rx absent	rx absent	rx absent	rx absent	rx absent	rx absent	rx absent	rx absent	rx absent	rx absent	rx absent
UVA69538	P476	No	fall	1	28	Female	cf	db	ENT/Sinus	Mucoid	Non-Metallic	Non-Hemolytic	None	NA	Sensititer	S	S	S	NA	NA	NA	S	S	S	S	S	rx absent	rx absent	rx absent	rx absent	rx absent	rx present	rx absent	rx absent	rx absent	rx absent	rx absent	rx absent	rx absent	rx absent	rx absent	rx absent	rx absent	rx absent	rx absent	rx absent	rx absent	rx absent	rx absent
UVA69541	P154	Yes	winter	10	40	Male	nocf	nodb	Urine/Catheter	Non-Mucoid	Non-Metallic	Non-Hemolytic	Green	NA	Vitek	S	NA	S	NA	NA	NA	R	S	R	S	S	rx absent	rx absent	rx absent	rx absent	rx absent	rx absent	rx absent	rx absent	rx absent	rx absent	rx absent	rx absent	rx absent	rx absent	rx absent	rx absent	rx absent	rx present	rx absent	rx absent	rx absent	rx absent	rx absent
UVA69691	P119	No	summer	1	34	Female	cf	db	Lung/Trachea	Mucoid	Non-Metallic	Hemolytic	None	NA	Sensititer	S	S	S	NA	NA	NA	S	S	I	S	S	rx absent	rx absent	rx absent	rx absent	rx absent	rx absent	rx present	rx absent	rx absent	rx absent	rx absent	rx absent	rx absent	rx absent	rx absent	rx absent	rx absent	rx absent	rx absent	rx absent	rx absent	rx absent	rx absent
UVA69728	P488	No	fall	1	70	Male	nocf	nodb	ENT/Sinus	Non-Mucoid	Non-Metallic	Hemolytic	Green	NA	Sensititer	S	R	S	NA	NA	NA	S	S	S	S	S	rx absent	rx absent	rx absent	rx absent	rx absent	rx absent	rx absent	rx absent	rx absent	rx absent	rx absent	rx absent	rx absent	rx absent	rx absent	rx absent	rx absent	rx absent	rx absent	rx absent	rx absent	rx absent	rx absent
UVA69757	P195	No	spring	1	18	Female	cf	nodb	Lung/Trachea	Non-Mucoid	Non-Metallic	Hemolytic	Green	NA	Sensititer	S	S	S	NA	NA	NA	I	S	S	S	S	rx absent	rx absent	rx absent	rx absent	rx absent	rx present	rx present	rx absent	rx absent	rx absent	rx absent	rx absent	rx absent	rx absent	rx absent	rx absent	rx absent	rx absent	rx absent	rx absent	rx absent	rx absent	rx absent
UVA69762	P4	Yes	winter	2	75	Male	nocf	db	Blood	Non-Mucoid	Metallic	Non-Hemolytic	Green	NA	Sensititer	S	S	S	NA	NA	NA	S	S	S	S	S	rx absent	rx absent	rx absent	rx absent	rx absent	rx absent	rx absent	rx absent	rx absent	rx absent	rx absent	rx absent	rx absent	rx absent	rx absent	rx absent	rx absent	rx absent	rx absent	rx absent	rx absent	rx absent	rx absent
UVA69837	P168	No	summer	1	64	Female	nocf	nodb	Lung/Trachea	Non-Mucoid	Non-Metallic	Hemolytic	Green	NA	Sensititer	S	S	S	NA	NA	NA	S	S	S	S	S	rx absent	rx absent	rx absent	rx absent	rx absent	rx absent	rx absent	rx absent	rx absent	rx absent	rx absent	rx absent	rx absent	rx absent	rx absent	rx absent	rx absent	rx absent	rx absent	rx absent	rx absent	rx absent	rx absent
UVA69848	P403	No	fall	1	73	Male	nocf	nodb	Lung/Trachea	Non-Mucoid	Non-Metallic	Hemolytic	None	NA	Sensititer	S	S	S	NA	NA	NA	S	S	S	S	S	rx absent	rx absent	rx absent	rx absent	rx absent	rx present	rx absent	rx absent	rx absent	rx absent	rx absent	rx present	rx absent	rx absent	rx absent	rx absent	rx absent	rx absent	rx absent	rx absent	rx absent	rx absent	rx absent
UVA69992	P162	Yes	summer	2	47	Female	cf	nodb	Lung/Trachea	Non-Mucoid	Non-Metallic	Hemolytic	None	NA	Sensititer	I	I	I	NA	NA	NA	S	R	S	R	S	rx absent	rx absent	rx absent	rx absent	rx absent	rx present	rx present	rx absent	rx absent	rx absent	rx absent	rx absent	rx absent	rx absent	rx absent	rx absent	rx absent	rx absent	rx absent	rx absent	rx absent	rx absent	rx absent
UVA70028	P198	No	spring	1	59	Female	nocf	nodb	Lung/Trachea	Non-Mucoid	Non-Metallic	Non-Hemolytic	Green	NA	Sensititer	S	S	S	NA	NA	NA	S	S	S	S	S	rx absent	rx absent	rx absent	rx absent	rx absent	rx absent	rx absent	rx absent	rx absent	rx absent	rx absent	rx absent	rx absent	rx absent	rx absent	rx absent	rx absent	rx absent	rx absent	rx absent	rx absent	rx absent	rx absent
UVA70040	P348	Yes	winter	14	25	Female	cf	db	Lung/Trachea	Mucoid	Non-Metallic	Non-Hemolytic	None	NA	Sensititer	S	I	I	NA	NA	NA	I	S	S	I	S	rx absent	rx absent	rx absent	rx absent	rx absent	rx absent	rx present	rx absent	rx absent	rx absent	rx absent	rx absent	rx absent	rx absent	rx absent	rx absent	rx absent	rx present	rx absent	rx absent	rx absent	rx absent	rx absent
UVA70205	P195	Yes	summer	3	18	Female	cf	nodb	Lung/Trachea	Non-Mucoid	Non-Metallic	Non-Hemolytic	None	NA	Sensititer	S	S	S	NA	NA	NA	S	S	S	S	S	rx absent	rx absent	rx absent	rx absent	rx absent	rx present	rx present	rx absent	rx absent	rx absent	rx absent	rx absent	rx absent	rx absent	rx absent	rx absent	rx absent	rx present	rx absent	rx absent	rx absent	rx absent	rx absent
UVA70295	P113	No	spring	1	78	Female	nocf	nodb	Lung/Trachea	Non-Mucoid	Metallic	Hemolytic	Green	NA	Sensititer	S	S	S	NA	NA	NA	S	S	S	S	S	rx absent	rx absent	rx absent	rx absent	rx absent	rx absent	rx absent	rx absent	rx absent	rx absent	rx absent	rx absent	rx absent	rx absent	rx absent	rx absent	rx absent	rx absent	rx absent	rx absent	rx absent	rx absent	rx absent
UVA70485	P554	No	winter	1	72	Male	nocf	nodb	Lung/Trachea	Non-Mucoid	Non-Metallic	Hemolytic	Green	NA	Sensititer	S	S	S	NA	NA	NA	S	S	S	S	S	rx absent	rx absent	rx absent	rx absent	rx absent	rx absent	rx absent	rx absent	rx present	rx absent	rx absent	rx absent	rx absent	rx absent	rx present	rx absent	rx present	rx absent	rx absent	rx absent	rx absent	rx absent	rx absent
UVA70533	P340	No	summer	1	68	Female	nocf	nodb	Lung/Trachea	Non-Mucoid	Non-Metallic	Non-Hemolytic	Red	not prominent red	Sensititer	S	S	S	NA	NA	NA	S	S	S	S	S	rx absent	rx absent	rx absent	rx absent	rx absent	rx absent	rx present	rx absent	rx absent	rx absent	rx absent	rx absent	rx absent	rx absent	rx absent	rx absent	rx absent	rx absent	rx absent	rx absent	rx absent	rx absent	rx absent
UVA70567	P140	Yes	spring	2	59	Male	nocf	db	Lung/Trachea	Non-Mucoid	Non-Metallic	Hemolytic	Mixed	green/brown	Sensititer	S	I	I	S	S	S	S	S	R	R	S	rx absent	rx absent	rx absent	rx present	rx absent	rx absent	rx absent	rx absent	rx absent	rx absent	rx present	rx absent	rx absent	rx absent	rx absent	rx absent	rx absent	rx absent	rx absent	rx absent	rx absent	rx absent	rx absent
UVA70570	P314	Yes	fall	3	62	Male	nocf	nodb	Lung/Trachea	Non-Mucoid	Metallic	Hemolytic	Mixed	green-blue	Sensititer	S	S	S	NA	NA	NA	S	S	S	S	S	rx absent	rx absent	rx absent	rx absent	rx absent	rx absent	rx absent	rx absent	rx present	rx absent	rx present	rx absent	rx absent	rx absent	rx absent	rx absent	rx absent	rx absent	rx absent	rx absent	rx absent	rx absent	rx absent
UVA70876	P154	Yes	winter	11	40	Male	nocf	nodb	Lung/Trachea	Non-Mucoid	Non-Metallic	Hemolytic	Green	NA	Sensititer	S	I	S	NA	NA	NA	R	S	S	S	S	rx absent	rx absent	rx absent	rx absent	rx absent	rx absent	rx absent	rx absent	rx absent	rx absent	rx absent	rx absent	rx absent	rx absent	rx absent	rx absent	rx absent	rx present	rx absent	rx absent	rx absent	rx absent	rx absent
UVA70884	P50	Yes	summer	2	78	Male	nocf	db	Lung/Trachea	Non-Mucoid	Non-Metallic	Hemolytic	Blue	NA	Sensititer	S	R	I	NA	S	S	S	S	I	R	S	rx absent	rx absent	rx absent	rx present	rx absent	rx absent	rx absent	rx absent	rx absent	rx absent	rx present	rx present	rx absent	rx absent	rx absent	rx absent	rx absent	rx absent	rx absent	rx absent	rx absent	rx absent	rx absent
UVA71072	P241	Yes	winter	3	54	Male	nocf	nodb	Lung/Trachea	Non-Mucoid	Metallic	Hemolytic	Mixed	blue/green	Sensititer	S	S	S	NA	NA	NA	S	S	S	S	S	rx absent	rx absent	rx absent	rx absent	rx absent	rx present	rx absent	rx absent	rx absent	rx absent	rx absent	rx absent	rx absent	rx absent	rx absent	rx absent	rx absent	rx absent	rx absent	rx absent	rx absent	rx absent	rx absent
UVA71186	P415	Yes	winter	2	62	Female	nocf	nodb	Lung/Trachea	Non-Mucoid	Non-Metallic	Hemolytic	Green	NA	Sensititer	R	S	S	NA	NA	NA	S	R	S	I	I	rx absent	rx absent	rx absent	rx absent	rx absent	rx present	rx absent	rx absent	rx absent	rx absent	rx absent	rx absent	rx absent	rx absent	rx absent	rx absent	rx absent	rx present	rx absent	rx absent	rx absent	rx absent	rx absent
UVA71283	P76	No	summer	1	25	Male	cf	nodb	Lung/Trachea	Non-Mucoid	Non-Metallic	Hemolytic	None	NA	Sensititer	I	I	S	NA	NA	NA	S	I	R	R	I	rx absent	rx absent	rx absent	rx absent	rx absent	rx absent	rx absent	rx absent	rx absent	rx absent	rx absent	rx absent	rx absent	rx absent	rx absent	rx absent	rx absent	rx absent	rx absent	rx absent	rx absent	rx absent	rx absent
UVA71342	P249	Yes	fall	3	15	Female	cf	db	ENT/Sinus	Non-Mucoid	Non-Metallic	Hemolytic	Green	NA	Sensititer	S	S	S	NA	NA	NA	S	S	S	S	S	rx absent	rx absent	rx absent	rx absent	rx absent	rx present	rx present	rx absent	rx absent	rx absent	rx absent	rx absent	rx absent	rx absent	rx absent	rx absent	rx absent	rx absent	rx absent	rx absent	rx absent	rx absent	rx absent
UVA71380	P179	Yes	winter	6	30	Female	cf	db	Lung/Trachea	Mucoid	Non-Metallic	Non-Hemolytic	Green	NA	Kirby_Bauer	R	S	I	NA	NA	NA	I	R	I	S	R	rx present	rx absent	rx absent	rx absent	rx absent	rx present	rx absent	rx absent	rx absent	rx absent	rx absent	rx absent	rx absent	rx absent	rx absent	rx absent	rx absent	rx absent	rx absent	rx absent	rx absent	rx absent	rx absent
UVA71424	P129	Yes	spring	3	23	Male	cf	nodb	Lung/Trachea	Non-Mucoid	Non-Metallic	Hemolytic	Green	NA	Sensititer	I	S	S	NA	NA	NA	S	I	S	S	S	rx absent	rx absent	rx absent	rx absent	rx absent	rx present	rx absent	rx absent	rx absent	rx absent	rx absent	rx absent	rx absent	rx absent	rx absent	rx absent	rx absent	rx present	rx absent	rx absent	rx absent	rx absent	rx absent
UVA71449	P344	Yes	fall	3	59	Female	nocf	db	Urine/Catheter	Non-Mucoid	Metallic	Hemolytic	Green	NA	Sensititer	S	R	S	NA	NA	NA	S	S	S	S	S	rx absent	rx absent	rx absent	rx absent	rx absent	rx absent	rx absent	rx absent	rx absent	rx absent	rx absent	rx absent	rx absent	rx absent	rx absent	rx absent	rx absent	rx absent	rx absent	rx absent	rx absent	rx absent	rx absent
UVA71539	P36	Yes	summer	3	18	Male	cf	nodb	Lung/Trachea	Mucoid	Non-Metallic	Non-Hemolytic	None	NA	Sensititer	S	S	S	NA	NA	NA	S	S	S	S	S	rx absent	rx absent	rx absent	rx absent	rx absent	rx present	rx present	rx absent	rx absent	rx absent	rx absent	rx absent	rx absent	rx absent	rx absent	rx absent	rx absent	rx absent	rx absent	rx absent	rx absent	rx absent	rx absent
UVA71598	P12	Yes	winter	3	53	Female	nocf	nodb	Lung/Trachea	Non-Mucoid	Non-Metallic	Hemolytic	Green	NA	Sensititer	I	S	S	NA	NA	NA	S	I	S	S	S	rx absent	rx absent	rx absent	rx absent	rx absent	rx absent	rx absent	rx absent	rx absent	rx absent	rx absent	rx absent	rx absent	rx absent	rx absent	rx absent	rx absent	rx absent	rx absent	rx absent	rx absent	rx absent	rx absent
UVA71669	P250	No	summer	1	64	Male	nocf	db	Urine/Catheter	Non-Mucoid	Non-Metallic	Hemolytic	Green	NA	Vitek	S	NA	S	NA	NA	NA	S	S	S	S	S	rx absent	rx absent	rx absent	rx absent	rx absent	rx absent	rx absent	rx absent	rx absent	rx absent	rx absent	rx present	rx absent	rx absent	rx absent	rx absent	rx absent	rx absent	rx absent	rx absent	rx absent	rx absent	rx absent
UVA71738	P323	Yes	summer	3	27	Male	cf	db	Lung/Trachea	Mucoid	Non-Metallic	Non-Hemolytic	None	NA	Sensititer	S	S	I	NA	NA	NA	S	S	S	S	S	rx absent	rx absent	rx absent	rx absent	rx absent	rx present	rx absent	rx absent	rx absent	rx absent	rx absent	rx absent	rx absent	rx absent	rx absent	rx absent	rx absent	rx absent	rx absent	rx absent	rx present	rx absent	rx absent
UVA71742	P408	No	fall	1	58	Female	nocf	db	ENT/Sinus	Non-Mucoid	Non-Metallic	Hemolytic	Green	NA	Sensititer	S	S	S	NA	NA	NA	S	S	S	S	S	rx absent	rx absent	rx absent	rx absent	rx absent	rx absent	rx absent	rx absent	rx present	rx absent	rx absent	rx present	rx absent	rx absent	rx absent	rx absent	rx present	rx absent	rx absent	rx absent	rx absent	rx absent	rx absent
UVA71782	P445	No	fall	1	85	Female	nocf	nodb	Lung/Trachea	Non-Mucoid	Non-Metallic	Hemolytic	Green	NA	Sensititer	S	S	S	NA	NA	NA	S	S	S	S	S	rx absent	rx absent	rx absent	rx absent	rx absent	rx absent	rx absent	rx absent	rx absent	rx absent	rx absent	rx absent	rx absent	rx absent	rx absent	rx absent	rx absent	rx absent	rx absent	rx absent	rx absent	rx absent	rx absent
UVA71788	P124	No	summer	1	86	Female	nocf	nodb	Skin/Wound	Non-Mucoid	Non-Metallic	Hemolytic	Mixed	blue/green	Sensititer	S	S	S	NA	NA	NA	S	S	R	R	S	rx absent	rx absent	rx absent	rx absent	rx absent	rx absent	rx absent	rx absent	rx absent	rx absent	rx absent	rx absent	rx absent	rx absent	rx absent	rx absent	rx absent	rx absent	rx absent	rx absent	rx absent	rx absent	rx absent
UVA71882	P393	Yes	winter	2	58	Female	nocf	nodb	Lung/Trachea	Non-Mucoid	Non-Metallic	Hemolytic	None	NA	Sensititer	S	S	S	NA	NA	NA	S	S	S	S	S	rx absent	rx absent	rx absent	rx absent	rx absent	rx absent	rx absent	rx absent	rx absent	rx absent	rx absent	rx absent	rx absent	rx absent	rx absent	rx absent	rx absent	rx present	rx absent	rx absent	rx absent	rx absent	rx present
UVA71996	P258	Yes	summer	3	68	Male	nocf	nodb	Lung/Trachea	Mucoid	Non-Metallic	Non-Hemolytic	Red	NA	Sensititer	S	S	S	NA	NA	NA	S	S	S	S	S	rx absent	rx absent	rx absent	rx absent	rx absent	rx absent	rx absent	rx absent	rx absent	rx absent	rx absent	rx absent	rx absent	rx absent	rx absent	rx absent	rx absent	rx absent	rx absent	rx absent	rx absent	rx absent	rx absent
UVA72047	P555	No	winter	1	62	Male	nocf	nodb	Urine/Catheter	Non-Mucoid	Non-Metallic	Hemolytic	None	NA	Sensititer	S	S	S	NA	NA	NA	S	S	S	S	S	rx absent	rx absent	rx absent	rx absent	rx absent	rx absent	rx absent	rx absent	rx absent	rx absent	rx absent	rx absent	rx absent	rx absent	rx absent	rx absent	rx absent	rx absent	rx absent	rx absent	rx absent	rx absent	rx absent
UVA72110	P297	No	spring	1	74	Male	nocf	nodb	Urine/Catheter	Mucoid	Non-Metallic	Hemolytic	None	NA	Vitek	S	NA	S	NA	NA	NA	S	S	S	S	S	rx absent	rx absent	rx absent	rx absent	rx absent	rx absent	rx absent	rx absent	rx absent	rx absent	rx absent	rx absent	rx absent	rx absent	rx absent	rx absent	rx absent	rx absent	rx absent	rx absent	rx absent	rx absent	rx absent
UVA72153	P110	No	summer	1	66	Female	nocf	nodb	Urine/Catheter	Non-Mucoid	Metallic	Hemolytic	Blue	NA	Vitek	S	NA	S	NA	NA	NA	S	S	S	S	S	rx absent	rx absent	rx absent	rx absent	rx absent	rx absent	rx absent	rx absent	rx absent	rx absent	rx absent	rx absent	rx absent	rx absent	rx absent	rx absent	rx absent	rx absent	rx absent	rx absent	rx absent	rx absent	rx absent
UVA72200	P543	No	fall	1	61	Male	nocf	nodb	Blood	Non-Mucoid	Metallic	Hemolytic	Blue	NA	Sensititer	S	I	S	NA	NA	NA	S	S	R	I	S	rx absent	rx absent	rx absent	rx absent	rx absent	rx absent	rx absent	rx absent	rx absent	rx absent	rx absent	rx absent	rx absent	rx absent	rx absent	rx absent	rx absent	rx absent	rx absent	rx absent	rx absent	rx absent	rx absent
UVA72232	P258	Yes	fall	4	68	Male	nocf	nodb	Lung/Trachea	Non-Mucoid	Non-Metallic	Hemolytic	Green	NA	Sensititer	S	S	S	NA	NA	NA	S	S	S	S	S	rx absent	rx absent	rx absent	rx absent	rx absent	rx absent	rx absent	rx absent	rx absent	rx absent	rx absent	rx absent	rx absent	rx absent	rx absent	rx absent	rx absent	rx absent	rx absent	rx absent	rx absent	rx absent	rx absent
UVA72262	P362	No	winter	1	>=90	Female	nocf	nodb	Urine/Catheter	Non-Mucoid	Metallic	Hemolytic	None	NA	Vitek	S	NA	S	NA	NA	NA	S	S	S	I	S	rx absent	rx absent	rx absent	rx absent	rx absent	rx absent	rx absent	rx absent	rx absent	rx absent	rx absent	rx absent	rx absent	rx absent	rx absent	rx absent	rx absent	rx absent	rx absent	rx absent	rx absent	rx absent	rx absent
UVA72374	P266	No	spring	1	77	Male	nocf	db	Urine/Catheter	Non-Mucoid	Metallic	Hemolytic	Blue	NA	Vitek	S	NA	S	NA	NA	NA	S	S	S	S	S	rx absent	rx absent	rx absent	rx absent	rx absent	rx absent	rx absent	rx absent	rx absent	rx absent	rx absent	rx absent	rx absent	rx absent	rx absent	rx absent	rx absent	rx absent	rx absent	rx absent	rx absent	rx absent	rx absent
UVA72389	P136	No	spring	1	53	Female	nocf	nodb	Other	Non-Mucoid	Metallic	Hemolytic	Mixed	green/blue	Sensititer	S	S	S	NA	NA	NA	S	S	S	S	S	rx absent	rx absent	rx absent	rx absent	rx absent	rx absent	rx absent	rx absent	rx present	rx absent	rx absent	rx absent	rx absent	rx absent	rx absent	rx absent	rx absent	rx absent	rx absent	rx absent	rx absent	rx absent	rx absent
UVA72391	P223	No	spring	1	19	Female	cf	db	Lung/Trachea	Mucoid	Non-Metallic	Hemolytic	Green	NA	Sensititer	S	S	I	NA	NA	NA	I	S	R	R	S	rx absent	rx absent	rx absent	rx absent	rx absent	rx present	rx present	rx absent	rx absent	rx absent	rx absent	rx absent	rx absent	rx absent	rx absent	rx absent	rx absent	rx absent	rx absent	rx absent	rx absent	rx absent	rx absent
UVA72543	P48	No	summer	1	6	Female	cf	nodb	ENT/Sinus	Non-Mucoid	Non-Metallic	Non-Hemolytic	Mixed	blue/green	Sensititer	S	S	S	NA	NA	NA	S	S	S	S	S	rx absent	rx absent	rx absent	rx absent	rx absent	rx absent	rx absent	rx absent	rx absent	rx absent	rx absent	rx absent	rx absent	rx absent	rx absent	rx absent	rx absent	rx absent	rx absent	rx absent	rx absent	rx absent	rx absent
UVA72574	P231	No	summer	1	71	Female	nocf	nodb	Urine/Catheter	Non-Mucoid	Non-Metallic	Hemolytic	Green	NA	Vitek	S	NA	S	NA	NA	NA	S	S	S	S	S	rx absent	rx absent	rx absent	rx absent	rx absent	rx absent	rx absent	rx absent	rx present	rx absent	rx absent	rx absent	rx absent	rx absent	rx absent	rx absent	rx absent	rx absent	rx absent	rx absent	rx absent	rx absent	rx absent
UVA72608	P366	No	summer	1	74	Male	nocf	db	Urine/Catheter	Non-Mucoid	Non-Metallic	Hemolytic	Green	NA	Vitek	S	NA	S	NA	NA	NA	S	S	S	I	S	rx absent	rx absent	rx absent	rx absent	rx absent	rx absent	rx absent	rx absent	rx absent	rx absent	rx absent	rx present	rx absent	rx absent	rx absent	rx absent	rx present	rx present	rx absent	rx absent	rx absent	rx absent	rx absent
UVA72625	P323	No	winter	1	27	Male	cf	db	Lung/Trachea	Mucoid	Non-Metallic	Non-Hemolytic	None	NA	Sensititer	S	S	S	NA	NA	NA	S	S	S	S	S	rx absent	rx absent	rx absent	rx absent	rx absent	rx present	rx absent	rx absent	rx absent	rx absent	rx present	rx absent	rx absent	rx absent	rx absent	rx absent	rx absent	rx absent	rx absent	rx absent	rx present	rx absent	rx absent
UVA72906	P274	No	spring	1	61	Female	nocf	db	Lung/Trachea	Non-Mucoid	Non-Metallic	Hemolytic	Blue	NA	Sensititer	S	S	S	NA	NA	NA	S	S	S	S	S	rx absent	rx absent	rx absent	rx absent	rx absent	rx absent	rx absent	rx absent	rx absent	rx absent	rx absent	rx absent	rx absent	rx absent	rx absent	rx absent	rx absent	rx absent	rx absent	rx present	rx absent	rx absent	rx absent
UVA72945	P179	Yes	winter	7	31	Female	cf	db	Lung/Trachea	Mucoid	Non-Metallic	Non-Hemolytic	Green	NA	Kirby_Bauer	R	S	S	NA	NA	NA	S	R	I	S	R	rx present	rx absent	rx absent	rx absent	rx absent	rx present	rx absent	rx absent	rx absent	rx absent	rx absent	rx absent	rx absent	rx absent	rx absent	rx absent	rx absent	rx absent	rx absent	rx absent	rx absent	rx absent	rx absent
UVA73024	P201	No	spring	1	>=90	Male	nocf	nodb	Urine/Catheter	Non-Mucoid	Non-Metallic	Hemolytic	Green	NA	Vitek	S	NA	S	NA	NA	NA	S	S	S	S	S	rx absent	rx absent	rx absent	rx absent	rx absent	rx absent	rx absent	rx absent	rx absent	rx absent	rx present	rx absent	rx absent	rx absent	rx absent	rx absent	rx absent	rx absent	rx absent	rx absent	rx absent	rx absent	rx present
UVA73032	P199	Yes	fall	7	23	Female	cf	nodb	Lung/Trachea	Non-Mucoid	Non-Metallic	Non-Hemolytic	Green	NA	Sensititer	S	S	S	NA	NA	NA	I	S	S	S	S	rx present	rx absent	rx absent	rx absent	rx absent	rx present	rx present	rx absent	rx present	rx absent	rx absent	rx absent	rx absent	rx absent	rx absent	rx absent	rx absent	rx absent	rx absent	rx absent	rx absent	rx absent	rx absent
UVA73065	P70	No	summer	1	0.667	Male	nocf	nodb	Skin/Wound	Non-Mucoid	Non-Metallic	Hemolytic	Green	NA	Sensititer	S	S	S	NA	NA	NA	S	S	S	S	S	rx absent	rx absent	rx absent	rx absent	rx absent	rx absent	rx absent	rx absent	rx absent	rx absent	rx absent	rx absent	rx absent	rx absent	rx absent	rx absent	rx absent	rx absent	rx absent	rx absent	rx absent	rx absent	rx absent
UVA73152	P251	Yes	fall	2	28	Male	nocf	nodb	Skin/Wound	Non-Mucoid	Non-Metallic	Non-Hemolytic	Green	NA	Sensititer	S	S	S	NA	NA	NA	S	S	S	S	S	rx absent	rx absent	rx absent	rx absent	rx absent	rx absent	rx absent	rx absent	rx absent	rx absent	rx present	rx present	rx absent	rx absent	rx absent	rx absent	rx absent	rx absent	rx absent	rx absent	rx absent	rx absent	rx absent
UVA73245	P26	Yes	winter	3	0.833333333	Female	cf	nodb	ENT/Sinus	Non-Mucoid	Non-Metallic	Hemolytic	Green	NA	Sensititer	S	S	S	NA	NA	NA	S	S	S	S	S	rx absent	rx absent	rx absent	rx absent	rx absent	rx absent	rx absent	rx absent	rx absent	rx present	rx absent	rx absent	rx absent	rx absent	rx absent	rx absent	rx absent	rx absent	rx absent	rx absent	rx absent	rx absent	rx absent
UVA73371	P453	No	fall	1	0.125	Male	nocf	nodb	Blood	Non-Mucoid	Non-Metallic	Hemolytic	Green	NA	Sensititer	S	S	S	NA	NA	NA	S	S	S	S	S	rx absent	rx absent	rx absent	rx present	rx absent	rx present	rx absent	rx absent	rx absent	rx absent	rx absent	rx absent	rx absent	rx absent	rx absent	rx absent	rx absent	rx absent	rx absent	rx absent	rx absent	rx absent	rx absent
UVA73396	P72	Yes	fall	4	35	Female	cf	nodb	Lung/Trachea	Non-Mucoid	Metallic	Hemolytic	Mixed	blue/green	Sensititer	S	S	S	NA	NA	NA	S	S	S	S	S	rx absent	rx absent	rx absent	rx absent	rx absent	rx absent	rx present	rx absent	rx absent	rx absent	rx absent	rx absent	rx absent	rx absent	rx absent	rx absent	rx absent	rx present	rx absent	rx absent	rx absent	rx absent	rx absent
UVA73437	P546	Yes	fall	2	70	Male	nocf	nodb	Skin/Wound	Non-Mucoid	Metallic	Hemolytic	Mixed	blue/green	Sensititer	S	S	S	NA	NA	NA	S	S	S	S	S	rx absent	rx absent	rx absent	rx absent	rx absent	rx absent	rx absent	rx absent	rx absent	rx absent	rx present	rx absent	rx absent	rx absent	rx absent	rx absent	rx absent	rx absent	rx absent	rx absent	rx absent	rx absent	rx absent
UVA73474	P38	No	summer	1	73	Female	nocf	nodb	Urine/Catheter	Non-Mucoid	Non-Metallic	Hemolytic	Mixed	brown/green	Sensititer	S	S	S	NA	NA	NA	S	S	S	S	S	rx absent	rx absent	rx absent	rx absent	rx absent	rx absent	rx absent	rx absent	rx absent	rx absent	rx absent	rx absent	rx absent	rx absent	rx absent	rx absent	rx absent	rx absent	rx absent	rx absent	rx absent	rx absent	rx absent
UVA73498	P139	No	spring	1	36	Male	cf	db	Lung/Trachea	Non-Mucoid	Non-Metallic	Hemolytic	None	NA	Sensititer	S	S	I	NA	NA	NA	S	I	I	R	S	rx absent	rx absent	rx absent	rx absent	rx absent	rx present	rx absent	rx absent	rx absent	rx absent	rx present	rx absent	rx absent	rx absent	rx absent	rx absent	rx absent	rx present	rx absent	rx absent	rx absent	rx absent	rx absent
UVA73512	P315	No	summer	1	20	Male	nocf	nodb	Skin/Wound	Non-Mucoid	Non-Metallic	Hemolytic	None	NA	Sensititer	S	S	S	NA	NA	NA	S	S	I	I	S	rx absent	rx absent	rx absent	rx absent	rx absent	rx absent	rx absent	rx absent	rx absent	rx absent	rx absent	rx absent	rx absent	rx absent	rx absent	rx absent	rx absent	rx absent	rx absent	rx absent	rx absent	rx absent	rx absent
UVA73804	P437	No	fall	1	>=90	Male	nocf	nodb	Urine/Catheter	Non-Mucoid	Non-Metallic	Hemolytic	Green	NA	Vitek	S	NA	S	NA	NA	NA	S	S	S	S	S	rx absent	rx absent	rx absent	rx absent	rx absent	rx absent	rx absent	rx absent	rx absent	rx absent	rx absent	rx absent	rx absent	rx absent	rx absent	rx absent	rx absent	rx absent	rx absent	rx absent	rx absent	rx absent	rx absent
UVA74001	P82	Yes	fall	2	73	Female	nocf	nodb	Skin/Wound	Non-Mucoid	Non-Metallic	Hemolytic	Green	NA	Sensititer	S	S	S	NA	NA	NA	S	S	S	S	S	rx absent	rx absent	rx absent	rx absent	rx absent	rx absent	rx absent	rx absent	rx absent	rx absent	rx present	rx absent	rx absent	rx absent	rx absent	rx absent	rx absent	rx present	rx absent	rx absent	rx absent	rx absent	rx absent
UVA74130	P406	Yes	fall	2	36	Female	nocf	nodb	Urine/Catheter	Non-Mucoid	Metallic	Hemolytic	Mixed	green/blue	Vitek	S	NA	S	NA	NA	NA	S	S	S	S	S	rx absent	rx absent	rx absent	rx absent	rx absent	rx absent	rx absent	rx absent	rx present	rx absent	rx absent	rx absent	rx absent	rx absent	rx absent	rx absent	rx absent	rx absent	rx absent	rx absent	rx absent	rx absent	rx absent
UVA74173	P157	No	spring	1	64	Female	nocf	nodb	Skin/Wound	Non-Mucoid	Non-Metallic	Hemolytic	Green	NA	Sensititer	S	S	S	NA	NA	NA	S	S	S	S	S	rx absent	rx absent	rx absent	rx absent	rx absent	rx absent	rx absent	rx absent	rx absent	rx absent	rx absent	rx present	rx absent	rx absent	rx absent	rx absent	rx absent	rx absent	rx absent	rx absent	rx absent	rx present	rx absent
UVA74290	P19	Yes	fall	3	16	Male	cf	nodb	Lung/Trachea	Mucoid	Non-Metallic	Non-Hemolytic	None	NA	Sensititer	S	S	S	NA	NA	NA	S	S	S	S	S	rx absent	rx absent	rx absent	rx absent	rx absent	rx present	rx absent	rx absent	rx absent	rx absent	rx absent	rx absent	rx absent	rx absent	rx absent	rx absent	rx absent	rx absent	rx absent	rx absent	rx absent	rx absent	rx absent
UVA74343	P129	Yes	spring	3	23	Male	cf	nodb	Lung/Trachea	Mucoid	Non-Metallic	Non-Hemolytic	None	NA	Sensititer	I	S	S	NA	NA	NA	S	I	S	S	S	rx absent	rx absent	rx absent	rx absent	rx absent	rx present	rx absent	rx absent	rx absent	rx absent	rx absent	rx absent	rx absent	rx absent	rx absent	rx absent	rx absent	rx present	rx absent	rx absent	rx absent	rx absent	rx absent
UVA74477	P230	No	summer	1	15	Male	nocf	nodb	ENT/Sinus	Non-Mucoid	Metallic	Hemolytic	Blue	NA	Sensititer	S	S	S	NA	NA	NA	S	S	S	S	S	rx absent	rx absent	rx absent	rx absent	rx absent	rx absent	rx absent	rx absent	rx absent	rx absent	rx absent	rx absent	rx absent	rx absent	rx absent	rx absent	rx absent	rx absent	rx absent	rx absent	rx absent	rx absent	rx absent
UVA74513	P431	No	winter	1	41	Male	cf	db	Lung/Trachea	Mucoid	Non-Metallic	Non-Hemolytic	Green	NA	Sensititer	S	S	S	NA	NA	NA	S	S	S	S	S	rx absent	rx absent	rx absent	rx absent	rx absent	rx absent	rx absent	rx absent	rx absent	rx absent	rx absent	rx absent	rx absent	rx absent	rx absent	rx absent	rx absent	rx present	rx absent	rx absent	rx absent	rx absent	rx absent
UVA74525	P211	No	summer	1	51	Male	nocf	db	Skin/Wound	Non-Mucoid	Non-Metallic	Hemolytic	Green	NA	Sensititer	S	S	S	NA	NA	NA	S	S	S	S	S	rx absent	rx absent	rx absent	rx absent	rx absent	rx absent	rx absent	rx absent	rx absent	rx absent	rx absent	rx absent	rx absent	rx absent	rx absent	rx absent	rx absent	rx absent	rx absent	rx absent	rx absent	rx absent	rx absent
UVA74553	P536	No	winter	1	>=90	Male	nocf	nodb	Urine/Catheter	Non-Mucoid	Non-Metallic	Non-Hemolytic	None	NA	Vitek	S	NA	S	NA	NA	NA	S	S	S	S	S	rx absent	rx present	rx absent	rx absent	rx absent	rx absent	rx absent	rx absent	rx absent	rx absent	rx absent	rx absent	rx absent	rx absent	rx absent	rx absent	rx present	rx absent	rx absent	rx absent	rx absent	rx absent	rx absent
UVA74611	P440	No	fall	1	56	Male	nocf	nodb	Urine/Catheter	Non-Mucoid	Non-Metallic	Hemolytic	None	NA	Vitek	S	NA	S	NA	NA	NA	S	S	S	S	S	rx absent	rx absent	rx absent	rx absent	rx absent	rx absent	rx absent	rx absent	rx absent	rx absent	rx absent	rx absent	rx absent	rx absent	rx absent	rx absent	rx absent	rx absent	rx absent	rx absent	rx absent	rx absent	rx absent
UVA74847	P179	Yes	fall	3	30	Female	cf	db	Lung/Trachea	Mucoid	Non-Metallic	Hemolytic	None	NA	Kirby_Bauer	S	S	S	NA	NA	NA	S	R	R	S	R	rx present	rx absent	rx absent	rx absent	rx absent	rx present	rx absent	rx absent	rx absent	rx absent	rx absent	rx absent	rx absent	rx absent	rx absent	rx absent	rx absent	rx absent	rx absent	rx absent	rx absent	rx absent	rx absent
UVA74885	P328	Yes	summer	2	22	Male	cf	nodb	Lung/Trachea	Mucoid	Non-Metallic	Non-Hemolytic	None	NA	Kirby_Bauer	I	I	S	NA	NA	NA	S	S	I	S	S	rx absent	rx absent	rx absent	rx absent	rx absent	rx absent	rx present	rx absent	rx absent	rx absent	rx absent	rx absent	rx absent	rx absent	rx absent	rx absent	rx absent	rx absent	rx absent	rx absent	rx present	rx absent	rx absent
UVA74920	P260	No	spring	1	65	Female	nocf	nodb	Skin/Wound	Non-Mucoid	Non-Metallic	Hemolytic	Mixed	blue/green	Sensititer	S	S	S	NA	NA	NA	S	S	S	S	S	rx absent	rx absent	rx absent	rx absent	rx absent	rx absent	rx absent	rx absent	rx absent	rx absent	rx absent	rx absent	rx absent	rx absent	rx absent	rx absent	rx absent	rx absent	rx absent	rx absent	rx absent	rx absent	rx absent
UVA74921	P545	No	fall	1	81	Female	nocf	nodb	Urine/Catheter	Non-Mucoid	Metallic	Hemolytic	Green	NA	Vitek	S	NA	S	NA	NA	NA	S	S	I	S	S	rx absent	rx absent	rx absent	rx absent	rx absent	rx absent	rx absent	rx absent	rx absent	rx absent	rx absent	rx absent	rx absent	rx absent	rx absent	rx absent	rx absent	rx absent	rx absent	rx absent	rx absent	rx absent	rx absent
UVA75469	P416	No	fall	1	53	Male	cf	db	Lung/Trachea	Mucoid	Non-Metallic	Non-Hemolytic	Mixed	green/red	Sensititer	S	S	S	NA	NA	NA	S	S	S	S	S	rx absent	rx absent	rx absent	rx absent	rx absent	rx present	rx absent	rx absent	rx absent	rx absent	rx absent	rx absent	rx absent	rx absent	rx absent	rx absent	rx absent	rx absent	rx absent	rx absent	rx absent	rx absent	rx absent
UVA75571	P132	No	spring	1	68	Female	nocf	nodb	Lung/Trachea	Non-Mucoid	Non-Metallic	Hemolytic	None	NA	Sensititer	S	S	S	NA	NA	NA	S	S	S	S	S	rx absent	rx present	rx absent	rx absent	rx absent	rx absent	rx absent	rx absent	rx absent	rx absent	rx absent	rx absent	rx absent	rx absent	rx absent	rx absent	rx absent	rx absent	rx absent	rx absent	rx absent	rx absent	rx absent
UVA75609	P184	Yes	winter	3	33	Male	cf	nodb	ENT/Sinus	Non-Mucoid	Metallic	Non-Hemolytic	Green	NA	Sensititer	S	I	I	NA	NA	NA	S	S	I	R	S	rx absent	rx absent	rx absent	rx absent	rx absent	rx present	rx present	rx absent	rx absent	rx absent	rx absent	rx absent	rx absent	rx absent	rx absent	rx absent	rx absent	rx absent	rx absent	rx absent	rx absent	rx absent	rx absent
UVA75638	P72	Yes	winter	8	35	Female	cf	nodb	Lung/Trachea	Mucoid	Non-Metallic	Non-Hemolytic	Green	NA	Kirby_Bauer	R	S	I	NA	NA	NA	I	R	S	S	S	rx absent	rx absent	rx absent	rx absent	rx absent	rx absent	rx present	rx absent	rx absent	rx absent	rx present	rx absent	rx absent	rx absent	rx absent	rx absent	rx absent	rx present	rx absent	rx absent	rx present	rx absent	rx absent
UVA75683	P343	No	summer	1	36	Male	cf	nodb	Lung/Trachea	Mucoid	Non-Metallic	Non-Hemolytic	None	NA	Sensititer	S	S	S	NA	NA	NA	S	S	S	R	S	rx absent	rx absent	rx absent	rx absent	rx absent	rx absent	rx absent	rx absent	rx absent	rx absent	rx absent	rx absent	rx absent	rx absent	rx absent	rx absent	rx absent	rx absent	rx absent	rx absent	rx absent	rx absent	rx absent
UVA75697	P125	No	summer	1	5	Male	nocf	nodb	Lung/Trachea	Non-Mucoid	Non-Metallic	Hemolytic	Green	NA	Sensititer	S	S	S	NA	NA	NA	S	S	S	S	S	rx absent	rx absent	rx absent	rx absent	rx absent	rx absent	rx absent	rx absent	rx present	rx absent	rx absent	rx absent	rx absent	rx absent	rx absent	rx absent	rx absent	rx absent	rx absent	rx absent	rx absent	rx absent	rx absent
UVA75728	P446	No	fall	1	22	Female	cf	db	Lung/Trachea	Non-Mucoid	Non-Metallic	Hemolytic	Green	NA	Sensititer	S	S	S	NA	NA	NA	S	S	S	S	S	rx absent	rx absent	rx present	rx absent	rx absent	rx present	rx absent	rx absent	rx absent	rx absent	rx absent	rx present	rx absent	rx absent	rx absent	rx absent	rx absent	rx absent	rx absent	rx absent	rx absent	rx absent	rx absent
UVA75761	P28	No	summer	1	68	Male	nocf	nodb	Urine/Catheter	Non-Mucoid	Metallic	Hemolytic	Green	NA	Vitek	S	NA	S	NA	NA	NA	S	S	S	I	S	rx absent	rx absent	rx absent	rx absent	rx absent	rx absent	rx absent	rx absent	rx absent	rx absent	rx absent	rx absent	rx absent	rx absent	rx absent	rx absent	rx absent	rx absent	rx absent	rx absent	rx absent	rx absent	rx absent
UVA75788	P317	No	summer	1	20	Female	cf	db	ENT/Sinus	Non-Mucoid	Non-Metallic	Non-Hemolytic	Green	NA	Sensititer	S	S	S	NA	NA	NA	I	S	S	S	S	rx absent	rx absent	rx absent	rx absent	rx absent	rx absent	rx absent	rx absent	rx absent	rx absent	rx absent	rx absent	rx absent	rx absent	rx absent	rx absent	rx absent	rx absent	rx absent	rx absent	rx present	rx absent	rx absent
UVA76098	P143	Yes	fall	2	13	Male	cf	nodb	Lung/Trachea	Non-Mucoid	Non-Metallic	Hemolytic	Green	NA	Kirby_Bauer	I	S	S	NA	NA	NA	S	R	S	S	S	rx absent	rx absent	rx absent	rx absent	rx absent	rx present	rx present	rx absent	rx absent	rx present	rx absent	rx absent	rx absent	rx absent	rx absent	rx absent	rx absent	rx absent	rx absent	rx absent	rx absent	rx absent	rx absent
UVA76166	P598	No	winter	1	77	Male	nocf	nodb	Lung/Trachea	Non-Mucoid	Metallic	Hemolytic	Mixed	green/blue	Sensititer	S	S	S	NA	NA	NA	S	S	S	S	S	rx absent	rx absent	rx absent	rx absent	rx absent	rx absent	rx absent	rx absent	rx absent	rx absent	rx absent	rx absent	rx absent	rx absent	rx absent	rx absent	rx absent	rx absent	rx absent	rx absent	rx absent	rx absent	rx absent
UVA76401	P158	No	summer	1	49	Male	nocf	nodb	Skin/Wound	Non-Mucoid	Non-Metallic	Hemolytic	Mixed	blue/green	Sensititer	S	I	S	NA	NA	NA	S	S	S	S	S	rx absent	rx absent	rx absent	rx absent	rx absent	rx absent	rx absent	rx absent	rx absent	rx absent	rx absent	rx absent	rx absent	rx absent	rx absent	rx absent	rx absent	rx absent	rx absent	rx absent	rx absent	rx absent	rx absent
UVA76418	P474	No	winter	1	62	Male	nocf	nodb	Lung/Trachea	Non-Mucoid	Non-Metallic	Hemolytic	Green	NA	Sensititer	S	S	S	NA	NA	NA	S	S	S	S	S	rx absent	rx absent	rx absent	rx absent	rx absent	rx present	rx absent	rx absent	rx present	rx absent	rx absent	rx present	rx absent	rx absent	rx absent	rx absent	rx absent	rx absent	rx absent	rx absent	rx absent	rx absent	rx absent
UVA76497	P262	No	winter	1	50	Female	nocf	nodb	Lung/Trachea	Mucoid	Non-Metallic	Non-Hemolytic	None	NA	Sensititer	S	S	S	NA	NA	NA	S	S	S	S	S	rx absent	rx absent	rx absent	rx absent	rx absent	rx absent	rx absent	rx absent	rx absent	rx absent	rx absent	rx absent	rx absent	rx absent	rx absent	rx absent	rx absent	rx absent	rx absent	rx absent	rx absent	rx absent	rx absent
UVA76623	P36	No	spring	1	18	Male	cf	nodb	Lung/Trachea	Mucoid	Non-Metallic	Hemolytic	Green	NA	Sensititer	R	I	R	R	NA	NA	S	R	R	R	R	rx absent	rx absent	rx absent	rx absent	rx absent	rx present	rx present	rx absent	rx absent	rx absent	rx absent	rx absent	rx absent	rx absent	rx absent	rx absent	rx absent	rx absent	rx absent	rx absent	rx absent	rx absent	rx absent
UVA76705	P559	No	winter	1	55	Male	nocf	db	Skin/Wound	Non-Mucoid	Metallic	Hemolytic	Green	NA	Sensititer	S	S	S	NA	NA	NA	S	S	S	S	S	rx absent	rx absent	rx absent	rx absent	rx absent	rx absent	rx absent	rx absent	rx absent	rx absent	rx absent	rx present	rx absent	rx absent	rx absent	rx absent	rx absent	rx absent	rx absent	rx absent	rx absent	rx absent	rx absent
UVA76735	P200	No	spring	1	21	Female	cf	nodb	Lung/Trachea	Non-Mucoid	Non-Metallic	Hemolytic	Green	NA	Sensititer	S	S	S	NA	NA	NA	I	S	S	S	S	rx absent	rx absent	rx absent	rx absent	rx absent	rx absent	rx absent	rx absent	rx absent	rx absent	rx absent	rx absent	rx absent	rx absent	rx absent	rx absent	rx absent	rx absent	rx absent	rx absent	rx absent	rx absent	rx absent
UVA76794	P242	Yes	fall	3	73	Female	nocf	nodb	Lung/Trachea	Non-Mucoid	Non-Metallic	Hemolytic	Green	NA	Sensititer	S	S	S	NA	NA	NA	S	S	S	S	S	rx absent	rx absent	rx present	rx absent	rx absent	rx absent	rx absent	rx absent	rx absent	rx absent	rx absent	rx absent	rx absent	rx absent	rx absent	rx absent	rx absent	rx present	rx absent	rx absent	rx absent	rx absent	rx absent
UVA76831	P187	Yes	summer	4	63	Female	nocf	nodb	Lung/Trachea	Non-Mucoid	Non-Metallic	Hemolytic	Green	NA	Sensititer	S	S	S	NA	NA	NA	S	S	S	S	S	rx absent	rx absent	rx absent	rx absent	rx absent	rx absent	rx present	rx absent	rx absent	rx absent	rx present	rx absent	rx absent	rx present	rx absent	rx absent	rx absent	rx absent	rx absent	rx absent	rx present	rx absent	rx absent
UVA76876	P215	No	winter	1	62	Male	nocf	nodb	Urine/Catheter	Non-Mucoid	Non-Metallic	Hemolytic	Mixed	blue/green	Vitek	S	NA	R	NA	NA	NA	S	S	S	R	S	rx absent	rx absent	rx absent	rx absent	rx absent	rx absent	rx absent	rx absent	rx absent	rx absent	rx absent	rx absent	rx absent	rx absent	rx absent	rx absent	rx absent	rx absent	rx absent	rx absent	rx absent	rx absent	rx absent
UVA77098	P314	Yes	fall	2	61	Male	nocf	nodb	Lung/Trachea	Non-Mucoid	Non-Metallic	Hemolytic	Mixed	green/brown	Sensititer	S	R	S	NA	NA	NA	S	S	I	R	S	rx absent	rx absent	rx absent	rx absent	rx absent	rx absent	rx absent	rx absent	rx present	rx absent	rx present	rx absent	rx absent	rx absent	rx absent	rx absent	rx absent	rx absent	rx absent	rx absent	rx absent	rx absent	rx absent
UVA77111	P344	No	summer	1	59	Female	nocf	db	Urine/Catheter	Non-Mucoid	Metallic	Hemolytic	Green	NA	Sensititer	S	S	S	NA	NA	NA	S	S	S	S	S	rx absent	rx absent	rx absent	rx absent	rx absent	rx absent	rx absent	rx absent	rx absent	rx absent	rx absent	rx absent	rx absent	rx absent	rx absent	rx absent	rx absent	rx absent	rx absent	rx absent	rx absent	rx absent	rx absent
UVA77128	P265	No	summer	1	19	Female	cf	nodb	Lung/Trachea	Non-Mucoid	Non-Metallic	Non-Hemolytic	None	NA	Sensititer	R	S	S	NA	NA	NA	S	R	R	R	R	rx absent	rx absent	rx absent	rx absent	rx absent	rx present	rx absent	rx absent	rx absent	rx absent	rx absent	rx absent	rx absent	rx absent	rx absent	rx absent	rx absent	rx present	rx absent	rx absent	rx absent	rx absent	rx absent
UVA77257	P128	No	fall	1	62	Male	nocf	db	Skin/Wound	Non-Mucoid	Non-Metallic	Hemolytic	Mixed	none/blue	Sensititer	S	S	S	NA	NA	NA	S	S	S	S	S	rx absent	rx absent	rx absent	rx absent	rx absent	rx absent	rx absent	rx absent	rx absent	rx absent	rx absent	rx absent	rx absent	rx absent	rx absent	rx absent	rx absent	rx absent	rx absent	rx absent	rx absent	rx absent	rx absent
UVA77308	P233	Yes	fall	3	42	Male	cf	db	Lung/Trachea	Mucoid	Non-Metallic	Non-Hemolytic	Mixed	none/green	Sensititer	S	S	S	NA	NA	NA	S	S	I	R	S	rx present	rx absent	rx absent	rx absent	rx absent	rx absent	rx absent	rx absent	rx absent	rx absent	rx absent	rx absent	rx absent	rx absent	rx absent	rx absent	rx absent	rx absent	rx present	rx absent	rx absent	rx absent	rx absent
UVA77342	P235	No	summer	1	23	Female	cf	nodb	ENT/Sinus	Non-Mucoid	Non-Metallic	Non-Hemolytic	Green	NA	Sensititer	S	S	I	NA	NA	NA	S	S	I	R	S	rx absent	rx absent	rx absent	rx absent	rx absent	rx present	rx absent	rx absent	rx absent	rx absent	rx absent	rx absent	rx absent	rx absent	rx absent	rx absent	rx absent	rx absent	rx absent	rx absent	rx present	rx absent	rx absent
UVA77460	P72	Yes	summer	2	34	Female	cf	nodb	Lung/Trachea	Non-Mucoid	Non-Metallic	Non-Hemolytic	Blue	NA	Sensititer	S	S	S	NA	NA	NA	S	S	S	S	S	rx absent	rx absent	rx absent	rx absent	rx absent	rx absent	rx present	rx absent	rx absent	rx absent	rx absent	rx absent	rx absent	rx absent	rx absent	rx absent	rx absent	rx present	rx absent	rx absent	rx absent	rx absent	rx absent
UVA77520	P383	No	fall	1	13	Male	nocf	nodb	Urine/Catheter	Non-Mucoid	Non-Metallic	Hemolytic	Green	NA	Vitek	S	NA	S	NA	NA	NA	S	S	S	S	S	rx absent	rx absent	rx present	rx absent	rx absent	rx absent	rx absent	rx absent	rx absent	rx absent	rx absent	rx absent	rx absent	rx absent	rx absent	rx absent	rx absent	rx absent	rx absent	rx absent	rx absent	rx absent	rx absent
UVA77526	P271	No	summer	1	>=90	Female	nocf	db	Blood	Non-Mucoid	Non-Metallic	Hemolytic	None	NA	Sensititer	S	S	S	NA	NA	NA	S	S	S	S	S	rx absent	rx absent	rx absent	rx absent	rx absent	rx absent	rx absent	rx absent	rx absent	rx absent	rx absent	rx absent	rx absent	rx absent	rx absent	rx absent	rx absent	rx absent	rx absent	rx absent	rx absent	rx absent	rx absent
UVA77543	P61	No	summer	1	47	Male	cf	db	Lung/Trachea	Mucoid	Non-Metallic	Non-Hemolytic	None	NA	Sensititer	I	S	I	NA	NA	NA	S	I	R	S	S	rx absent	rx absent	rx absent	rx absent	rx absent	rx present	rx absent	rx absent	rx absent	rx absent	rx absent	rx absent	rx absent	rx absent	rx absent	rx absent	rx absent	rx absent	rx absent	rx absent	rx absent	rx absent	rx absent
UVA77561	P396	No	fall	1	58	Female	nocf	nodb	Lung/Trachea	Non-Mucoid	Non-Metallic	Hemolytic	Green	NA	Sensititer	S	S	S	NA	NA	NA	S	S	S	S	S	rx absent	rx absent	rx absent	rx absent	rx absent	rx absent	rx absent	rx absent	rx absent	rx absent	rx absent	rx absent	rx absent	rx absent	rx absent	rx absent	rx absent	rx absent	rx absent	rx absent	rx absent	rx absent	rx absent
UVA77565	P41	Yes	fall	2	17	Female	cf	db	Lung/Trachea	Non-Mucoid	Non-Metallic	Hemolytic	Green	NA	Sensititer	S	S	S	NA	NA	NA	S	S	S	S	S	rx absent	rx absent	rx absent	rx absent	rx absent	rx absent	rx absent	rx absent	rx absent	rx absent	rx present	rx absent	rx absent	rx absent	rx absent	rx absent	rx absent	rx absent	rx absent	rx absent	rx absent	rx absent	rx absent
UVA77579	P83	Yes	fall	2	88	Male	nocf	db	Lung/Trachea	Non-Mucoid	Non-Metallic	Hemolytic	Red	NA	Sensititer	S	I	S	NA	NA	NA	S	S	S	S	S	rx absent	rx absent	rx absent	rx absent	rx absent	rx absent	rx absent	rx absent	rx absent	rx absent	rx absent	rx absent	rx absent	rx absent	rx absent	rx absent	rx absent	rx absent	rx absent	rx absent	rx absent	rx absent	rx absent
UVA77609	P199	Yes	summer	4	23	Female	cf	nodb	Lung/Trachea	Mucoid	Non-Metallic	Hemolytic	Green	NA	Sensititer	S	S	S	NA	NA	NA	I	S	S	S	S	rx present	rx absent	rx absent	rx absent	rx absent	rx present	rx present	rx absent	rx absent	rx absent	rx absent	rx absent	rx absent	rx absent	rx absent	rx absent	rx absent	rx present	rx absent	rx absent	rx absent	rx absent	rx absent
UVA77619	P258	Yes	summer	2	68	Male	nocf	nodb	Lung/Trachea	Mucoid	Non-Metallic	Hemolytic	None	NA	Sensititer	S	S	S	NA	NA	NA	S	S	S	S	S	rx absent	rx absent	rx absent	rx absent	rx absent	rx absent	rx absent	rx absent	rx absent	rx absent	rx absent	rx absent	rx absent	rx absent	rx absent	rx absent	rx absent	rx absent	rx absent	rx absent	rx absent	rx absent	rx absent
UVA77786	P93	Yes	spring	2	78	Female	nocf	nodb	Urine/Catheter	Non-Mucoid	Non-Metallic	Hemolytic	Green	NA	Vitek	S	NA	S	NA	NA	NA	S	S	S	S	S	rx absent	rx absent	rx absent	rx absent	rx absent	rx absent	rx present	rx absent	rx absent	rx absent	rx present	rx present	rx absent	rx absent	rx absent	rx absent	rx present	rx absent	rx absent	rx absent	rx absent	rx absent	rx absent
UVA77801	P307	Yes	fall	2	36	Female	cf	db	Lung/Trachea	Mucoid	Non-Metallic	Non-Hemolytic	None	NA	Sensititer	R	S	S	NA	NA	NA	S	R	S	S	R	rx absent	rx absent	rx absent	rx absent	rx absent	rx present	rx absent	rx absent	rx absent	rx absent	rx absent	rx absent	rx absent	rx absent	rx absent	rx absent	rx absent	rx absent	rx absent	rx absent	rx absent	rx absent	rx absent
UVA77870	P313	Yes	spring	3	24	Female	cf	nodb	Lung/Trachea	Mucoid	Non-Metallic	Non-Hemolytic	None	NA	Sensititer	S	S	I	NA	NA	NA	S	S	S	S	S	rx absent	rx absent	rx absent	rx absent	rx absent	rx absent	rx absent	rx absent	rx absent	rx absent	rx present	rx absent	rx absent	rx absent	rx absent	rx absent	rx absent	rx present	rx absent	rx absent	rx absent	rx absent	rx absent
UVA77880	P143	No	fall	1	13	Male	cf	nodb	Lung/Trachea	Non-Mucoid	Non-Metallic	Hemolytic	Mixed	red/brown	Sensititer	S	S	S	NA	NA	NA	S	S	S	S	S	rx absent	rx absent	rx absent	rx absent	rx absent	rx present	rx absent	rx absent	rx absent	rx absent	rx absent	rx absent	rx absent	rx absent	rx absent	rx absent	rx absent	rx absent	rx absent	rx absent	rx absent	rx absent	rx absent
UVA78014	P165	No	summer	1	19	Female	cf	nodb	Lung/Trachea	Non-Mucoid	Non-Metallic	Hemolytic	Green	NA	Sensititer	I	S	I	NA	NA	NA	S	R	I	S	S	rx present	rx absent	rx absent	rx absent	rx absent	rx present	rx present	rx absent	rx absent	rx absent	rx absent	rx absent	rx absent	rx absent	rx absent	rx absent	rx absent	rx absent	rx absent	rx absent	rx absent	rx absent	rx absent
UVA78111	P328	Yes	winter	6	23	Male	cf	nodb	ENT/Sinus	Mucoid	Non-Metallic	Non-Hemolytic	None	2 colonies on fluorescence	Sensititer	S	S	S	NA	NA	NA	S	S	I	I	S	rx absent	rx absent	rx absent	rx absent	rx absent	rx present	rx present	rx absent	rx absent	rx absent	rx absent	rx absent	rx absent	rx absent	rx absent	rx absent	rx absent	rx absent	rx absent	rx absent	rx present	rx absent	rx absent
UVA78123	P441	Yes	winter	5	69	Male	nocf	nodb	Lung/Trachea	Mucoid	Metallic	Non-Hemolytic	Green	NA	Sensititer	S	R	I	NA	NA	NA	S	S	S	R	S	rx absent	rx absent	rx absent	rx absent	rx absent	rx absent	rx absent	rx absent	rx absent	rx absent	rx present	rx present	rx absent	rx absent	rx absent	rx absent	rx absent	rx present	rx absent	rx absent	rx absent	rx absent	rx absent
UVA78291	P371	Yes	spring	2	22	Female	cf	db	Lung/Trachea	Mucoid	Non-Metallic	Hemolytic	None	NA	Sensititer	S	S	S	NA	S	S	S	S	S	S	S	rx absent	rx absent	rx absent	rx absent	rx absent	rx present	rx absent	rx absent	rx absent	rx absent	rx present	rx absent	rx absent	rx present	rx absent	rx absent	rx absent	rx absent	rx absent	rx absent	rx absent	rx absent	rx absent
UVA78461	P363	No	fall	1	45	Female	nocf	db	Urine/Catheter	Non-Mucoid	Non-Metallic	Hemolytic	Green	NA	Vitek	S	NA	S	NA	NA	NA	S	S	S	S	S	rx absent	rx absent	rx absent	rx absent	rx absent	rx absent	rx absent	rx absent	rx absent	rx absent	rx absent	rx absent	rx absent	rx absent	rx absent	rx absent	rx present	rx absent	rx absent	rx absent	rx absent	rx absent	rx absent
UVA78496	P103	Yes	fall	5	16	Male	cf	nodb	Lung/Trachea	Mucoid	Non-Metallic	Non-Hemolytic	Green	NA	Sensititer	S	S	S	NA	NA	NA	I	S	S	S	S	rx present	rx absent	rx absent	rx absent	rx absent	rx present	rx absent	rx absent	rx absent	rx absent	rx absent	rx absent	rx absent	rx absent	rx absent	rx absent	rx absent	rx present	rx absent	rx absent	rx absent	rx absent	rx absent
UVA78509	P500	No	fall	1	68	Male	nocf	nodb	Urine/Catheter	Non-Mucoid	Non-Metallic	Hemolytic	Green	NA	Vitek	S	NA	S	NA	NA	NA	S	S	S	S	S	rx absent	rx absent	rx absent	rx absent	rx absent	rx absent	rx absent	rx absent	rx present	rx absent	rx absent	rx absent	rx absent	rx absent	rx absent	rx absent	rx absent	rx absent	rx absent	rx absent	rx absent	rx absent	rx absent
UVA78585	P76	Yes	winter	11	25	Male	cf	nodb	Lung/Trachea	Non-Mucoid	Metallic	Non-Hemolytic	Green	NA	Sensititer	S	S	S	NA	NA	NA	S	I	I	I	S	rx absent	rx absent	rx absent	rx absent	rx absent	rx present	rx absent	rx absent	rx absent	rx absent	rx absent	rx absent	rx absent	rx absent	rx absent	rx absent	rx absent	rx absent	rx absent	rx absent	rx present	rx absent	rx absent
UVA78967	P405	No	winter	1	78	Female	nocf	db	Lung/Trachea	Non-Mucoid	Non-Metallic	Hemolytic	Green	NA	Sensititer	S	S	S	NA	NA	NA	S	S	S	S	S	rx absent	rx present	rx absent	rx absent	rx absent	rx absent	rx absent	rx absent	rx present	rx absent	rx present	rx absent	rx absent	rx absent	rx absent	rx absent	rx absent	rx absent	rx absent	rx present	rx absent	rx absent	rx absent
UVA78982	P180	No	spring	1	78	Male	nocf	nodb	Urine/Catheter	Non-Mucoid	Metallic	Hemolytic	Mixed	blue/green	Vitek	S	NA	S	NA	NA	NA	S	S	S	S	S	rx absent	rx absent	rx absent	rx absent	rx absent	rx absent	rx absent	rx absent	rx present	rx absent	rx absent	rx absent	rx absent	rx absent	rx absent	rx absent	rx absent	rx absent	rx absent	rx absent	rx absent	rx absent	rx absent
UVA79163	P328	Yes	summer	4	22	Male	cf	nodb	Lung/Trachea	Mucoid	Non-Metallic	Non-Hemolytic	None	after 48 h, slight brown	Sensititer	S	R	R	NA	NA	NA	S	S	R	R	S	rx absent	rx absent	rx absent	rx absent	rx absent	rx present	rx present	rx absent	rx absent	rx absent	rx present	rx absent	rx absent	rx absent	rx absent	rx absent	rx absent	rx absent	rx absent	rx absent	rx present	rx absent	rx absent
UVA79223	P199	Yes	summer	3	23	Female	cf	nodb	Lung/Trachea	Non-Mucoid	Non-Metallic	Non-Hemolytic	Green	NA	Sensititer	S	S	S	NA	NA	NA	S	S	S	S	S	rx absent	rx absent	rx absent	rx absent	rx absent	rx present	rx present	rx absent	rx absent	rx absent	rx absent	rx absent	rx absent	rx absent	rx absent	rx absent	rx absent	rx present	rx absent	rx absent	rx absent	rx absent	rx absent
UVA79332	P121	Yes	fall	2	38	Female	cf	nodb	Lung/Trachea	Non-Mucoid	Non-Metallic	Hemolytic	Green	NA	Sensititer	S	R	R	NA	NA	NA	S	I	S	R	S	rx absent	rx absent	rx absent	rx absent	rx absent	rx present	rx present	rx absent	rx absent	rx absent	rx absent	rx absent	rx absent	rx absent	rx absent	rx absent	rx absent	rx present	rx absent	rx absent	rx absent	rx absent	rx absent
UVA79344	P63	No	summer	1	39	Male	nocf	db	Lung/Trachea	Non-Mucoid	Non-Metallic	Hemolytic	Green	NA	Sensititer	S	S	S	NA	NA	NA	S	S	S	S	S	rx absent	rx absent	rx present	rx absent	rx absent	rx absent	rx absent	rx absent	rx absent	rx absent	rx absent	rx absent	rx absent	rx absent	rx absent	rx absent	rx absent	rx absent	rx absent	rx absent	rx absent	rx absent	rx absent
UVA79367	P187	Yes	spring	2	63	Female	nocf	nodb	Lung/Trachea	Non-Mucoid	Non-Metallic	Hemolytic	Green	NA	Sensititer	S	I	S	NA	NA	NA	S	S	S	R	S	rx absent	rx absent	rx absent	rx absent	rx absent	rx present	rx absent	rx absent	rx absent	rx absent	rx present	rx absent	rx absent	rx absent	rx absent	rx absent	rx absent	rx absent	rx absent	rx absent	rx absent	rx absent	rx absent
UVA79393	P283	No	winter	1	82	Female	nocf	nodb	Urine/Catheter	Non-Mucoid	Non-Metallic	Non-Hemolytic	Mixed	green/blue	Vitek	S	NA	S	NA	NA	NA	S	S	S	S	S	rx absent	rx absent	rx absent	rx absent	rx absent	rx absent	rx absent	rx absent	rx absent	rx absent	rx absent	rx absent	rx absent	rx absent	rx absent	rx absent	rx present	rx present	rx absent	rx absent	rx absent	rx absent	rx absent
UVA79533	P131	Yes	spring	2	59	Male	nocf	nodb	Skin/Wound	Non-Mucoid	Non-Metallic	Hemolytic	Green	NA	Sensititer	S	S	S	NA	NA	NA	S	S	S	S	S	rx absent	rx absent	rx absent	rx absent	rx absent	rx absent	rx absent	rx absent	rx present	rx absent	rx absent	rx absent	rx absent	rx absent	rx absent	rx absent	rx absent	rx absent	rx absent	rx absent	rx absent	rx absent	rx absent
UVA79701	P519	No	fall	1	0.5	Female	nocf	nodb	ENT/Sinus	Non-Mucoid	Non-Metallic	Hemolytic	Green	NA	Sensititer	S	S	S	NA	NA	NA	S	S	S	S	S	rx absent	rx absent	rx absent	rx absent	rx absent	rx absent	rx absent	rx absent	rx absent	rx absent	rx absent	rx absent	rx absent	rx absent	rx absent	rx absent	rx absent	rx absent	rx absent	rx absent	rx absent	rx absent	rx absent
UVA79834	P451	No	fall	1	15	Male	nocf	nodb	ENT/Sinus	Non-Mucoid	Metallic	Hemolytic	Mixed	green/blue	Sensititer	S	S	S	NA	NA	NA	S	S	S	S	S	rx absent	rx absent	rx absent	rx absent	rx absent	rx absent	rx absent	rx absent	rx absent	rx absent	rx absent	rx absent	rx absent	rx absent	rx absent	rx absent	rx absent	rx absent	rx absent	rx absent	rx absent	rx absent	rx absent
UVA79924	P155	No	spring	1	40	Male	cf	db	Lung/Trachea	Mucoid	Non-Metallic	Hemolytic	Green	NA	Sensititer	S	S	S	NA	NA	NA	S	S	S	S	S	rx absent	rx absent	rx present	rx absent	rx absent	rx absent	rx present	rx absent	rx absent	rx absent	rx absent	rx absent	rx absent	rx absent	rx absent	rx absent	rx absent	rx absent	rx absent	rx absent	rx absent	rx absent	rx absent
UVA79969	P566	No	winter	1	3	Female	nocf	nodb	Skin/Wound	Non-Mucoid	Non-Metallic	Hemolytic	None	NA	Sensititer	S	S	S	NA	NA	NA	S	S	S	S	S	rx absent	rx absent	rx absent	rx absent	rx absent	rx absent	rx absent	rx absent	rx absent	rx absent	rx absent	rx present	rx absent	rx absent	rx absent	rx absent	rx absent	rx absent	rx absent	rx absent	rx absent	rx absent	rx absent
UVA79998	P76	Yes	fall	4	25	Male	cf	nodb	Lung/Trachea	Non-Mucoid	Non-Metallic	Hemolytic	Mixed	none/blue	Sensititer	S	S	S	NA	NA	NA	S	S	S	S	S	rx absent	rx absent	rx absent	rx absent	rx absent	rx absent	rx absent	rx absent	rx absent	rx absent	rx absent	rx absent	rx absent	rx absent	rx absent	rx absent	rx absent	rx absent	rx absent	rx absent	rx absent	rx absent	rx absent
UVA80028	P438	No	fall	1	63	Female	nocf	db	Skin/Wound	Non-Mucoid	Non-Metallic	Hemolytic	None	NA	Sensititer	S	I	S	NA	NA	NA	S	S	S	S	S	rx absent	rx absent	rx absent	rx absent	rx absent	rx absent	rx absent	rx absent	rx present	rx absent	rx absent	rx absent	rx absent	rx absent	rx absent	rx absent	rx present	rx absent	rx absent	rx absent	rx absent	rx absent	rx absent
UVA80048	P206	Yes	fall	3	17	Female	cf	db	Lung/Trachea	Non-Mucoid	Non-Metallic	Hemolytic	None	NA	Sensititer	S	S	S	NA	NA	NA	S	S	S	S	S	rx absent	rx absent	rx absent	rx absent	rx absent	rx absent	rx present	rx absent	rx absent	rx absent	rx absent	rx absent	rx absent	rx absent	rx absent	rx absent	rx absent	rx present	rx absent	rx absent	rx absent	rx absent	rx absent
UVA80107	P29	No	spring	1	66	Female	nocf	nodb	Urine/Catheter	Mucoid	Non-Metallic	Hemolytic	Blue	NA	Vitek	S	NA	S	NA	NA	NA	S	S	S	S	S	rx absent	rx absent	rx absent	rx absent	rx present	rx absent	rx absent	rx absent	rx absent	rx absent	rx present	rx absent	rx absent	rx absent	rx absent	rx absent	rx absent	rx present	rx absent	rx absent	rx absent	rx absent	rx present
UVA80360	P144	Yes	winter	3	68	Male	nocf	db	Urine/Catheter	Non-Mucoid	Metallic	Non-Hemolytic	Green	dryish	Vitek	S	NA	S	NA	NA	NA	S	S	R	I	S	rx absent	rx absent	rx absent	rx absent	rx absent	rx absent	rx absent	rx absent	rx absent	rx absent	rx absent	rx absent	rx absent	rx absent	rx absent	rx absent	rx absent	rx absent	rx absent	rx absent	rx absent	rx absent	rx absent
UVA80377	P320	Yes	summer	2	20	Male	cf	nodb	Lung/Trachea	Mucoid	Non-Metallic	Hemolytic	None	NA	Sensititer	I	S	S	NA	NA	NA	S	I	S	S	S	rx absent	rx absent	rx absent	rx absent	rx absent	rx absent	rx present	rx absent	rx absent	rx absent	rx absent	rx absent	rx absent	rx absent	rx absent	rx absent	rx absent	rx present	rx absent	rx absent	rx absent	rx absent	rx absent
UVA80510	P348	Yes	fall	11	24	Female	cf	db	Lung/Trachea	Non-Mucoid	Non-Metallic	Non-Hemolytic	Green	NA	Sensititer	S	S	S	NA	NA	NA	R	I	I	I	S	rx absent	rx absent	rx absent	rx absent	rx absent	rx present	rx present	rx absent	rx absent	rx absent	rx present	rx absent	rx absent	rx absent	rx absent	rx absent	rx absent	rx present	rx absent	rx absent	rx absent	rx absent	rx absent
UVA80627	P372	Yes	summer	3	64	Female	cf	db	Lung/Trachea	Non-Mucoid	Non-Metallic	Hemolytic	Green	NA	Sensititer	S	S	S	NA	NA	NA	S	S	S	S	S	rx absent	rx absent	rx present	rx absent	rx absent	rx absent	rx absent	rx absent	rx absent	rx absent	rx absent	rx present	rx absent	rx absent	rx absent	rx absent	rx absent	rx absent	rx absent	rx absent	rx absent	rx present	rx absent
UVA80653	P195	Yes	winter	9	19	Female	cf	nodb	Lung/Trachea	Mucoid	Non-Metallic	Non-Hemolytic	None	NA	Sensititer	S	S	S	NA	NA	NA	S	S	S	S	S	rx absent	rx absent	rx absent	rx absent	rx absent	rx present	rx present	rx absent	rx absent	rx absent	rx absent	rx absent	rx absent	rx absent	rx absent	rx absent	rx absent	rx present	rx absent	rx absent	rx absent	rx absent	rx absent
UVA80757	P457	No	winter	1	37	Female	cf	nodb	Lung/Trachea	Non-Mucoid	Non-Metallic	Non-Hemolytic	None	fluffy/dry/weird	Kirby_Bauer	R	R	R	NA	NA	NA	R	R	R	R	R	rx absent	rx absent	rx absent	rx absent	rx absent	rx present	rx present	rx absent	rx absent	rx absent	rx absent	rx absent	rx absent	rx absent	rx absent	rx absent	rx absent	rx present	rx absent	rx absent	rx absent	rx absent	rx absent
UVA80865	P197	Yes	spring	2	25	Male	nocf	nodb	Other	Non-Mucoid	Non-Metallic	Hemolytic	Mixed	green/brown	Sensititer	S	R	S	NA	NA	NA	I	S	S	S	S	rx absent	rx absent	rx absent	rx absent	rx absent	rx absent	rx absent	rx absent	rx present	rx absent	rx absent	rx absent	rx absent	rx absent	rx absent	rx absent	rx absent	rx absent	rx absent	rx absent	rx absent	rx absent	rx absent
UVA81018	P276	No	summer	1	3	Male	cf	nodb	ENT/Sinus	Non-Mucoid	Non-Metallic	Hemolytic	Green	NA	Sensititer	S	S	S	NA	NA	NA	S	S	S	S	S	rx absent	rx absent	rx absent	rx absent	rx absent	rx absent	rx absent	rx absent	rx absent	rx present	rx absent	rx absent	rx absent	rx absent	rx absent	rx absent	rx absent	rx absent	rx absent	rx absent	rx absent	rx absent	rx absent
UVA81023	P203	No	winter	1	63	Female	cf	db	Lung/Trachea	Non-Mucoid	Non-Metallic	Non-Hemolytic	Red	NA	Sensititer	I	R	R	NA	NA	NA	R	I	R	R	S	rx absent	rx absent	rx absent	rx absent	rx absent	rx present	rx present	rx absent	rx absent	rx absent	rx absent	rx absent	rx present	rx absent	rx absent	rx absent	rx absent	rx absent	rx absent	rx absent	rx absent	rx absent	rx absent
UVA81028	P52	No	spring	1	58	Male	nocf	nodb	Urine/Catheter	Non-Mucoid	Non-Metallic	Hemolytic	Green	NA	Vitek	S	NA	S	NA	NA	NA	S	S	S	S	S	rx absent	rx absent	rx absent	rx absent	rx absent	rx absent	rx absent	rx absent	rx absent	rx absent	rx absent	rx absent	rx absent	rx absent	rx absent	rx absent	rx absent	rx absent	rx absent	rx absent	rx absent	rx absent	rx absent
UVA81029	P400	No	fall	1	85	Male	nocf	nodb	Skin/Wound	Non-Mucoid	Non-Metallic	Hemolytic	Green	NA	Sensititer	S	S	S	NA	NA	NA	S	S	S	S	S	rx absent	rx absent	rx absent	rx absent	rx absent	rx absent	rx absent	rx absent	rx absent	rx absent	rx absent	rx absent	rx absent	rx absent	rx absent	rx absent	rx absent	rx absent	rx absent	rx absent	rx absent	rx absent	rx absent
UVA81119	P32	No	spring	1	6	Female	nocf	nodb	Urine/Catheter	Non-Mucoid	Non-Metallic	Hemolytic	Green	NA	Vitek	S	NA	S	NA	NA	NA	S	S	S	S	S	rx absent	rx absent	rx present	rx absent	rx absent	rx absent	rx absent	rx absent	rx absent	rx absent	rx absent	rx absent	rx absent	rx absent	rx absent	rx absent	rx absent	rx absent	rx absent	rx absent	rx absent	rx absent	rx absent
UVA81150	P199	Yes	spring	2	23	Female	cf	nodb	Lung/Trachea	Non-Mucoid	Non-Metallic	Hemolytic	Mixed	green/blue	Sensititer	S	S	S	NA	NA	NA	I	S	S	S	S	rx absent	rx absent	rx absent	rx absent	rx absent	rx present	rx present	rx absent	rx absent	rx absent	rx absent	rx absent	rx absent	rx absent	rx absent	rx absent	rx absent	rx present	rx absent	rx absent	rx absent	rx absent	rx absent
UVA81216	P267	No	spring	1	54	Female	nocf	nodb	Skin/Wound	Non-Mucoid	Non-Metallic	Hemolytic	None	NA	Sensititer	S	R	S	NA	NA	NA	S	S	S	S	S	rx absent	rx absent	rx absent	rx absent	rx absent	rx absent	rx absent	rx absent	rx absent	rx absent	rx absent	rx absent	rx absent	rx absent	rx absent	rx absent	rx absent	rx absent	rx absent	rx absent	rx absent	rx absent	rx absent
UVA81218	P220	No	summer	1	32	Male	cf	nodb	Lung/Trachea	Non-Mucoid	Non-Metallic	Hemolytic	Mixed	blue-green	Kirby_Bauer	R	R	R	NA	NA	NA	S	R	R	S	R	rx absent	rx absent	rx absent	rx absent	rx absent	rx present	rx absent	rx absent	rx absent	rx absent	rx absent	rx absent	rx absent	rx absent	rx absent	rx absent	rx absent	rx absent	rx absent	rx absent	rx absent	rx absent	rx absent
UVA81232	P520	No	winter	1	65	Male	nocf	db	Skin/Wound	Non-Mucoid	Non-Metallic	Hemolytic	Green	NA	Sensititer	S	S	S	NA	NA	NA	S	S	S	S	S	rx absent	rx absent	rx absent	rx absent	rx absent	rx absent	rx absent	rx absent	rx absent	rx absent	rx absent	rx absent	rx absent	rx absent	rx absent	rx absent	rx absent	rx absent	rx absent	rx absent	rx absent	rx absent	rx absent
UVA81252	P315	Yes	winter	4	21	Male	nocf	nodb	Skin/Wound	Non-Mucoid	Non-Metallic	Hemolytic	None	3 colonies	Sensititer	S	R	R	NA	NA	NA	S	S	R	I	S	rx absent	rx absent	rx absent	rx absent	rx absent	rx absent	rx absent	rx absent	rx absent	rx absent	rx absent	rx absent	rx absent	rx present	rx absent	rx absent	rx absent	rx present	rx absent	rx absent	rx absent	rx absent	rx absent
UVA81392	P76	Yes	fall	6	25	Male	cf	nodb	Lung/Trachea	Non-Mucoid	Non-Metallic	Hemolytic	Blue	NA	Sensititer	S	S	S	NA	NA	NA	S	I	I	S	S	rx absent	rx absent	rx absent	rx absent	rx absent	rx present	rx absent	rx absent	rx present	rx absent	rx present	rx absent	rx absent	rx absent	rx absent	rx absent	rx absent	rx absent	rx absent	rx absent	rx present	rx absent	rx absent
UVA81527	P60	Yes	summer	3	18	Male	cf	db	Lung/Trachea	Non-Mucoid	Non-Metallic	Hemolytic	None	NA	Sensititer	S	S	S	NA	NA	NA	S	I	S	S	S	rx absent	rx absent	rx absent	rx absent	rx absent	rx present	rx absent	rx absent	rx absent	rx absent	rx absent	rx absent	rx absent	rx absent	rx absent	rx absent	rx absent	rx present	rx absent	rx absent	rx absent	rx absent	rx absent
UVA81541	P191	Yes	winter	5	34	Male	cf	db	Lung/Trachea	Mucoid	Non-Metallic	Hemolytic	Green	NA	Sensititer	I	R	I	NA	NA	NA	S	I	R	I	S	rx absent	rx absent	rx present	rx absent	rx absent	rx present	rx absent	rx absent	rx absent	rx absent	rx absent	rx absent	rx absent	rx absent	rx absent	rx absent	rx absent	rx present	rx absent	rx absent	rx absent	rx absent	rx absent
UVA81554	P191	Yes	fall	2	34	Male	cf	db	Lung/Trachea	Mucoid	Non-Metallic	Non-Hemolytic	None	NA	Kirby_Bauer	I	R	R	NA	NA	NA	S	S	R	R	S	rx absent	rx absent	rx present	rx absent	rx absent	rx present	rx absent	rx absent	rx absent	rx absent	rx absent	rx present	rx absent	rx absent	rx absent	rx absent	rx absent	rx present	rx absent	rx absent	rx absent	rx absent	rx absent
UVA81611	P283	Yes	spring	2	82	Female	nocf	nodb	Urine/Catheter	Non-Mucoid	Non-Metallic	Hemolytic	Mixed	blue/green	Vitek	S	NA	S	NA	NA	NA	S	S	S	S	S	rx absent	rx absent	rx absent	rx absent	rx absent	rx absent	rx absent	rx absent	rx absent	rx absent	rx absent	rx absent	rx absent	rx absent	rx absent	rx absent	rx present	rx present	rx absent	rx absent	rx absent	rx absent	rx absent
UVA81630	P296	No	spring	1	44	Male	cf	nodb	Lung/Trachea	Non-Mucoid	Non-Metallic	Hemolytic	None	NA	Sensititer	S	S	S	NA	NA	NA	S	S	S	S	S	rx absent	rx absent	rx absent	rx absent	rx absent	rx absent	rx absent	rx absent	rx absent	rx absent	rx absent	rx absent	rx absent	rx absent	rx absent	rx absent	rx absent	rx absent	rx absent	rx absent	rx absent	rx absent	rx absent
UVA81647	P195	Yes	summer	3	18	Female	cf	nodb	Lung/Trachea	Non-Mucoid	Non-Metallic	Non-Hemolytic	None	NA	Sensititer	S	S	S	NA	NA	NA	R	S	S	S	S	rx absent	rx absent	rx absent	rx absent	rx absent	rx present	rx present	rx absent	rx absent	rx absent	rx absent	rx absent	rx absent	rx absent	rx absent	rx absent	rx absent	rx present	rx absent	rx absent	rx absent	rx absent	rx absent
UVA81652	P222	No	summer	1	69	Female	nocf	nodb	Lung/Trachea	Non-Mucoid	Metallic	Hemolytic	Mixed	green/ red later	Sensititer	S	S	S	NA	NA	NA	S	S	S	S	S	rx absent	rx absent	rx absent	rx absent	rx absent	rx absent	rx absent	rx absent	rx absent	rx absent	rx absent	rx absent	rx absent	rx absent	rx absent	rx absent	rx absent	rx absent	rx absent	rx absent	rx absent	rx absent	rx absent
UVA81676	P173	Yes	summer	3	76	Male	nocf	nodb	ENT/Sinus	Non-Mucoid	Non-Metallic	Non-Hemolytic	None	NA	Sensititer	R	S	S	NA	NA	NA	S	R	S	S	I	rx absent	rx absent	rx absent	rx absent	rx absent	rx absent	rx absent	rx absent	rx absent	rx absent	rx absent	rx absent	rx absent	rx absent	rx absent	rx absent	rx absent	rx absent	rx absent	rx absent	rx absent	rx absent	rx absent
UVA81771	P142	No	summer	1	2	Male	nocf	nodb	Lung/Trachea	Non-Mucoid	Metallic	Hemolytic	Green	NA	Sensititer	S	S	S	NA	NA	NA	S	S	S	S	S	rx absent	rx absent	rx absent	rx absent	rx absent	rx absent	rx absent	rx absent	rx absent	rx absent	rx absent	rx absent	rx absent	rx absent	rx absent	rx absent	rx absent	rx absent	rx absent	rx absent	rx absent	rx absent	rx absent
UVA81798	P58	No	spring	1	3	Female	nocf	nodb	Urine/Catheter	Non-Mucoid	Non-Metallic	Hemolytic	Green	NA	Vitek	S	NA	S	NA	NA	NA	S	S	S	S	S	rx absent	rx present	rx absent	rx absent	rx absent	rx absent	rx absent	rx absent	rx absent	rx absent	rx absent	rx absent	rx absent	rx absent	rx absent	rx absent	rx absent	rx absent	rx absent	rx absent	rx absent	rx absent	rx absent
UVA81817	P462	No	fall	1	81	Female	nocf	nodb	Urine/Catheter	Non-Mucoid	Non-Metallic	Hemolytic	Green	NA	Vitek	S	NA	S	NA	NA	NA	S	S	S	S	S	rx absent	rx absent	rx absent	rx absent	rx absent	rx absent	rx absent	rx absent	rx absent	rx absent	rx absent	rx absent	rx absent	rx absent	rx absent	rx absent	rx absent	rx absent	rx absent	rx absent	rx absent	rx absent	rx absent
UVA81910	P428	No	winter	1	57	Male	nocf	db	Skin/Wound	Non-Mucoid	Non-Metallic	Hemolytic	Green	NA	Sensititer	S	S	S	NA	NA	NA	S	S	S	S	S	rx absent	rx absent	rx absent	rx absent	rx absent	rx absent	rx absent	rx absent	rx absent	rx absent	rx present	rx absent	rx absent	rx absent	rx absent	rx absent	rx present	rx absent	rx absent	rx absent	rx absent	rx absent	rx absent
UVA82046	P129	Yes	summer	5	23	Male	cf	nodb	Lung/Trachea	Non-Mucoid	Non-Metallic	Hemolytic	None	NA	Sensititer	I	S	S	NA	NA	NA	I	I	S	S	S	rx absent	rx absent	rx absent	rx absent	rx absent	rx present	rx absent	rx absent	rx absent	rx absent	rx present	rx absent	rx absent	rx absent	rx absent	rx absent	rx absent	rx present	rx absent	rx absent	rx absent	rx absent	rx absent
UVA82106	P371	No	spring	1	22	Female	cf	db	Lung/Trachea	Mucoid	Non-Metallic	Hemolytic	Green	NA	Sensititer	S	R	R	NA	NA	NA	S	S	I	R	S	rx absent	rx absent	rx absent	rx absent	rx absent	rx present	rx absent	rx absent	rx absent	rx absent	rx present	rx absent	rx absent	rx absent	rx absent	rx absent	rx absent	rx present	rx absent	rx absent	rx absent	rx absent	rx absent
UVA82219	P141	Yes	fall	2	46	Female	cf	db	Lung/Trachea	Non-Mucoid	Non-Metallic	Non-Hemolytic	None	NA	Sensititer	S	S	S	NA	NA	NA	I	S	R	R	S	rx absent	rx absent	rx absent	rx absent	rx absent	rx present	rx present	rx absent	rx absent	rx absent	rx absent	rx absent	rx absent	rx absent	rx absent	rx absent	rx absent	rx present	rx absent	rx absent	rx absent	rx absent	rx absent
UVA82241	P37	No	summer	1	55	Female	nocf	db	Lung/Trachea	Non-Mucoid	Non-Metallic	Non-Hemolytic	Green	NA	Sensititer	S	S	S	NA	NA	NA	S	S	I	R	S	rx absent	rx absent	rx absent	rx absent	rx absent	rx absent	rx absent	rx absent	rx absent	rx absent	rx absent	rx absent	rx absent	rx absent	rx absent	rx absent	rx absent	rx absent	rx absent	rx absent	rx absent	rx absent	rx absent
UVA82254	P418	No	fall	1	>=90	Male	nocf	db	Urine/Catheter	Mucoid	Non-Metallic	Hemolytic	Green	NA	Sensititer	S	S	S	NA	NA	NA	S	S	S	S	S	rx absent	rx absent	rx absent	rx absent	rx absent	rx absent	rx absent	rx absent	rx absent	rx absent	rx absent	rx absent	rx absent	rx absent	rx absent	rx absent	rx absent	rx absent	rx absent	rx absent	rx absent	rx absent	rx absent
UVA82499	P478	No	fall	1	60	Male	nocf	nodb	Blood	Non-Mucoid	Non-Metallic	Hemolytic	Green	NA	Sensititer	S	S	S	NA	NA	NA	S	S	S	S	S	rx absent	rx absent	rx absent	rx absent	rx absent	rx absent	rx absent	rx absent	rx absent	rx absent	rx absent	rx absent	rx absent	rx absent	rx absent	rx absent	rx absent	rx absent	rx absent	rx present	rx absent	rx absent	rx absent
UVA82568	P101	No	summer	1	66	Male	nocf	db	Urine/Catheter	Non-Mucoid	Metallic	Hemolytic	Green	NA	Vitek	S	NA	S	NA	NA	NA	S	S	S	S	S	rx absent	rx absent	rx absent	rx absent	rx absent	rx absent	rx absent	rx absent	rx present	rx absent	rx present	rx absent	rx absent	rx absent	rx absent	rx absent	rx present	rx absent	rx absent	rx absent	rx absent	rx absent	rx absent
UVA82578	P41	No	fall	1	17	Female	cf	db	Lung/Trachea	Non-Mucoid	Non-Metallic	Hemolytic	Green	NA	Sensititer	S	S	S	NA	NA	NA	S	S	S	S	S	rx absent	rx absent	rx absent	rx absent	rx absent	rx absent	rx absent	rx absent	rx absent	rx absent	rx absent	rx absent	rx absent	rx absent	rx absent	rx absent	rx absent	rx present	rx absent	rx absent	rx absent	rx absent	rx absent
UVA82691	P152	No	spring	1	52	Male	cf	nodb	ENT/Sinus	Mucoid	Non-Metallic	Non-Hemolytic	None	NA	Sensititer	S	S	S	NA	NA	NA	S	S	S	S	S	rx absent	rx absent	rx absent	rx absent	rx absent	rx absent	rx absent	rx absent	rx absent	rx absent	rx absent	rx absent	rx absent	rx absent	rx absent	rx absent	rx absent	rx absent	rx absent	rx absent	rx absent	rx absent	rx absent
UVA83066	P19	Yes	summer	2	15	Male	cf	nodb	ENT/Sinus	Mucoid	Non-Metallic	Non-Hemolytic	Mixed	none/red	Sensititer	S	S	S	NA	NA	NA	S	S	S	S	S	rx absent	rx absent	rx absent	rx absent	rx absent	rx present	rx absent	rx absent	rx absent	rx absent	rx absent	rx absent	rx absent	rx absent	rx absent	rx absent	rx absent	rx absent	rx absent	rx absent	rx absent	rx absent	rx absent
UVA83133	P186	Yes	fall	3	46	Female	cf	db	Lung/Trachea	Mucoid	Non-Metallic	Hemolytic	None	NA	Kirby_Bauer	S	S	R	NA	NA	NA	R	S	S	S	S	rx absent	rx absent	rx absent	rx absent	rx absent	rx present	rx present	rx absent	rx absent	rx absent	rx present	rx absent	rx absent	rx absent	rx absent	rx absent	rx absent	rx present	rx absent	rx absent	rx absent	rx absent	rx absent
UVA83300	P120	No	spring	1	29	Male	nocf	nodb	Other	Non-Mucoid	Non-Metallic	Hemolytic	Mixed	blue/green	Sensititer	S	R	S	NA	NA	NA	S	S	S	S	S	rx absent	rx absent	rx absent	rx absent	rx absent	rx absent	rx absent	rx absent	rx absent	rx absent	rx absent	rx absent	rx absent	rx absent	rx absent	rx absent	rx absent	rx absent	rx absent	rx absent	rx absent	rx absent	rx absent
UVA83350	P133	No	spring	1	13	Female	cf	nodb	ENT/Sinus	Non-Mucoid	Non-Metallic	Hemolytic	Green	NA	Sensititer	S	S	S	NA	NA	NA	S	S	S	S	S	rx absent	rx absent	rx absent	rx absent	rx absent	rx present	rx absent	rx absent	rx absent	rx absent	rx absent	rx absent	rx absent	rx absent	rx absent	rx absent	rx absent	rx present	rx absent	rx absent	rx absent	rx absent	rx absent
UVA83362	P370	No	fall	1	2	Female	cf	nodb	ENT/Sinus	Non-Mucoid	Metallic	Hemolytic	Blue	NA	Sensititer	S	S	S	NA	NA	NA	S	S	S	S	S	rx absent	rx absent	rx present	rx absent	rx absent	rx absent	rx absent	rx absent	rx absent	rx absent	rx absent	rx absent	rx absent	rx absent	rx absent	rx absent	rx absent	rx absent	rx absent	rx absent	rx absent	rx absent	rx absent
UVA83419	P452	No	fall	1	51	Female	nocf	nodb	Urine/Catheter	Non-Mucoid	Non-Metallic	Hemolytic	Green	NA	Vitek	S	NA	S	NA	NA	NA	S	S	I	S	S	rx absent	rx absent	rx absent	rx absent	rx absent	rx absent	rx absent	rx absent	rx absent	rx absent	rx absent	rx absent	rx absent	rx absent	rx absent	rx absent	rx absent	rx absent	rx absent	rx absent	rx absent	rx absent	rx absent
UVA83468	P173	Yes	summer	2	76	Male	nocf	nodb	Lung/Trachea	Non-Mucoid	Non-Metallic	Hemolytic	None	NA	Sensititer	R	S	S	NA	NA	NA	S	R	S	S	S	rx absent	rx absent	rx absent	rx absent	rx absent	rx absent	rx absent	rx absent	rx absent	rx absent	rx absent	rx absent	rx absent	rx absent	rx absent	rx absent	rx absent	rx absent	rx absent	rx absent	rx absent	rx absent	rx absent
UVA83538	P14	No	spring	1	33	Female	nocf	nodb	Skin/Wound	Non-Mucoid	Metallic	Hemolytic	Green	NA	Sensititer	S	R	S	NA	NA	NA	R	S	S	S	S	rx absent	rx absent	rx absent	rx absent	rx absent	rx absent	rx absent	rx absent	rx absent	rx absent	rx present	rx absent	rx absent	rx absent	rx present	rx absent	rx absent	rx absent	rx absent	rx absent	rx absent	rx absent	rx absent
UVA83617	P523	No	fall	1	62	Female	nocf	nodb	ENT/Sinus	Non-Mucoid	Non-Metallic	Hemolytic	Green	NA	Sensititer	S	S	S	NA	NA	NA	S	S	S	S	S	rx absent	rx absent	rx absent	rx absent	rx absent	rx absent	rx absent	rx absent	rx absent	rx absent	rx absent	rx absent	rx absent	rx absent	rx absent	rx absent	rx absent	rx absent	rx absent	rx absent	rx absent	rx absent	rx absent
UVA83809	P256	No	summer	1	68	Female	nocf	db	Skin/Wound	Non-Mucoid	Non-Metallic	Non-Hemolytic	Blue	NA	Sensititer	S	S	S	NA	NA	NA	S	S	S	S	S	rx absent	rx present	rx absent	rx absent	rx absent	rx absent	rx absent	rx absent	rx present	rx absent	rx absent	rx absent	rx absent	rx absent	rx absent	rx absent	rx absent	rx absent	rx absent	rx absent	rx absent	rx absent	rx absent
UVA83830	P239	No	spring	1	68	Female	nocf	nodb	Lung/Trachea	Non-Mucoid	Non-Metallic	Non-Hemolytic	None	NA	Sensititer	S	S	S	NA	NA	NA	R	S	S	S	S	rx absent	rx absent	rx absent	rx absent	rx absent	rx present	rx absent	rx absent	rx absent	rx absent	rx absent	rx absent	rx absent	rx absent	rx absent	rx absent	rx absent	rx absent	rx absent	rx absent	rx absent	rx absent	rx absent
UVA83878	P384	No	winter	1	21	Male	nocf	nodb	Lung/Trachea	Non-Mucoid	Non-Metallic	Hemolytic	Green	NA	Sensititer	S	S	S	NA	NA	NA	S	S	S	S	S	rx absent	rx absent	rx absent	rx absent	rx absent	rx absent	rx absent	rx absent	rx absent	rx absent	rx absent	rx absent	rx absent	rx absent	rx absent	rx absent	rx absent	rx absent	rx absent	rx absent	rx absent	rx absent	rx absent
UVA83950	P592	No	winter	1	8	Male	nocf	nodb	Urine/Catheter	Non-Mucoid	Metallic	Hemolytic	Green	NA	Vitek	S	NA	S	NA	NA	NA	S	S	S	I	S	rx absent	rx absent	rx absent	rx absent	rx absent	rx absent	rx absent	rx absent	rx present	rx absent	rx absent	rx absent	rx absent	rx absent	rx absent	rx absent	rx absent	rx absent	rx absent	rx absent	rx absent	rx absent	rx absent
UVA84251	P263	No	summer	1	23	Female	cf	nodb	Lung/Trachea	Non-Mucoid	Non-Metallic	Non-Hemolytic	None	NA	Sensititer	R	S	S	NA	NA	NA	I	R	R	R	R	rx absent	rx absent	rx absent	rx absent	rx absent	rx present	rx absent	rx absent	rx absent	rx absent	rx absent	rx absent	rx absent	rx absent	rx absent	rx absent	rx absent	rx present	rx absent	rx absent	rx absent	rx absent	rx absent
UVA84268	P199	Yes	winter	10	23	Female	cf	nodb	Lung/Trachea	Non-Mucoid	Non-Metallic	Hemolytic	Green	NA	Sensititer	S	S	S	NA	NA	NA	S	S	S	S	S	rx present	rx absent	rx absent	rx absent	rx absent	rx present	rx absent	rx absent	rx absent	rx absent	rx absent	rx absent	rx absent	rx absent	rx absent	rx absent	rx absent	rx absent	rx absent	rx absent	rx absent	rx absent	rx absent
UVA84369	P454	No	fall	1	73	Male	nocf	nodb	Urine/Catheter	Non-Mucoid	Non-Metallic	Hemolytic	Mixed	green/blue	Vitek	S	NA	S	NA	NA	NA	S	S	S	S	S	rx absent	rx absent	rx absent	rx absent	rx absent	rx absent	rx absent	rx absent	rx absent	rx absent	rx absent	rx absent	rx absent	rx absent	rx absent	rx absent	rx present	rx present	rx absent	rx absent	rx absent	rx absent	rx absent
UVA84371	P241	No	summer	1	53	Male	nocf	nodb	Lung/Trachea	Non-Mucoid	Metallic	Hemolytic	Green	NA	Sensititer	S	S	S	NA	NA	NA	S	S	S	S	S	rx absent	rx absent	rx absent	rx absent	rx absent	rx present	rx absent	rx absent	rx absent	rx absent	rx absent	rx absent	rx absent	rx absent	rx absent	rx absent	rx absent	rx absent	rx absent	rx absent	rx absent	rx absent	rx absent
UVA84616	P12	No	fall	1	53	Female	nocf	nodb	Lung/Trachea	Non-Mucoid	Non-Metallic	Hemolytic	None	NA	Sensititer	S	S	S	NA	NA	NA	S	S	S	S	S	rx absent	rx absent	rx absent	rx absent	rx absent	rx absent	rx absent	rx absent	rx absent	rx absent	rx absent	rx absent	rx absent	rx absent	rx absent	rx absent	rx absent	rx absent	rx absent	rx absent	rx absent	rx absent	rx absent
UVA84638	P573	No	winter	1	83	Female	nocf	db	Urine/Catheter	Non-Mucoid	Non-Metallic	Hemolytic	Green	NA	Vitek	S	NA	S	NA	NA	NA	S	S	S	I	S	rx absent	rx absent	rx present	rx absent	rx absent	rx absent	rx absent	rx absent	rx absent	rx absent	rx absent	rx absent	rx absent	rx absent	rx absent	rx absent	rx absent	rx absent	rx absent	rx absent	rx absent	rx absent	rx absent
UVA84682	P169	Yes	fall	2	87	Female	nocf	db	Urine/Catheter	Non-Mucoid	Non-Metallic	Hemolytic	Green	NA	Vitek	S	NA	S	NA	NA	NA	S	S	S	S	S	rx absent	rx absent	rx absent	rx absent	rx absent	rx absent	rx absent	rx absent	rx absent	rx absent	rx absent	rx absent	rx absent	rx absent	rx absent	rx absent	rx absent	rx absent	rx absent	rx absent	rx absent	rx absent	rx absent
UVA84727	P202	Yes	fall	3	43	Male	cf	nodb	Lung/Trachea	Mucoid	Non-Metallic	Hemolytic	None	NA	Sensititer	S	S	S	NA	NA	NA	S	S	S	S	S	rx absent	rx absent	rx absent	rx absent	rx absent	rx present	rx absent	rx absent	rx absent	rx absent	rx absent	rx absent	rx absent	rx absent	rx absent	rx absent	rx absent	rx absent	rx absent	rx absent	rx absent	rx absent	rx absent
UVA84910	P368	No	summer	1	22	Male	nocf	nodb	Lung/Trachea	Non-Mucoid	Non-Metallic	Non-Hemolytic	Blue	NA	Sensititer	S	S	S	NA	NA	NA	S	S	S	S	S	rx absent	rx absent	rx absent	rx absent	rx absent	rx absent	rx absent	rx absent	rx present	rx absent	rx absent	rx absent	rx absent	rx absent	rx absent	rx absent	rx absent	rx absent	rx absent	rx absent	rx absent	rx absent	rx absent
UVA84956	P153	Yes	summer	2	71	Female	nocf	nodb	Urine/Catheter	Non-Mucoid	Non-Metallic	Hemolytic	Green	NA	Vitek	S	NA	S	NA	NA	NA	S	S	S	S	S	rx absent	rx absent	rx absent	rx absent	rx absent	rx absent	rx absent	rx absent	rx absent	rx absent	rx absent	rx absent	rx absent	rx absent	rx absent	rx absent	rx absent	rx present	rx absent	rx absent	rx absent	rx absent	rx absent
UVA84977	P320	Yes	winter	5	20	Male	cf	nodb	ENT/Sinus	Mucoid	Non-Metallic	Non-Hemolytic	None	NA	Sensititer	I	S	I	NA	NA	NA	S	I	S	S	S	rx absent	rx absent	rx absent	rx absent	rx absent	rx present	rx absent	rx absent	rx absent	rx absent	rx absent	rx absent	rx absent	rx absent	rx absent	rx absent	rx absent	rx present	rx absent	rx absent	rx absent	rx absent	rx absent
UVA85000	P207	No	fall	1	45	Male	nocf	nodb	Lung/Trachea	Non-Mucoid	Metallic	Hemolytic	Green	NA	Sensititer	S	S	S	NA	NA	NA	S	S	S	S	S	rx absent	rx absent	rx present	rx absent	rx absent	rx present	rx absent	rx absent	rx absent	rx absent	rx absent	rx absent	rx absent	rx absent	rx absent	rx absent	rx absent	rx absent	rx absent	rx absent	rx absent	rx absent	rx absent
UVA85089	P459	No	fall	1	60	Male	nocf	nodb	Urine/Catheter	Non-Mucoid	Non-Metallic	Hemolytic	Green	NA	Vitek	S	NA	S	NA	NA	NA	S	S	S	S	S	rx absent	rx absent	rx absent	rx absent	rx absent	rx absent	rx absent	rx absent	rx present	rx absent	rx present	rx present	rx absent	rx absent	rx absent	rx absent	rx absent	rx absent	rx absent	rx absent	rx absent	rx absent	rx absent
UVA85119	P557	No	winter	1	22	Male	cf	nodb	Lung/Trachea	Mucoid	Non-Metallic	Non-Hemolytic	Blue	NA	Sensititer	S	S	S	NA	NA	NA	I	S	S	S	S	rx absent	rx absent	rx absent	rx absent	rx absent	rx present	rx absent	rx absent	rx absent	rx absent	rx absent	rx absent	rx absent	rx absent	rx absent	rx absent	rx absent	rx absent	rx absent	rx absent	rx absent	rx absent	rx absent
UVA85294	P186	No	spring	1	46	Female	cf	db	Lung/Trachea	Non-Mucoid	Metallic	Hemolytic	None	NA	Sensititer	S	S	S	NA	NA	NA	I	S	S	S	S	rx absent	rx absent	rx absent	rx absent	rx absent	rx present	rx present	rx absent	rx absent	rx absent	rx absent	rx absent	rx absent	rx absent	rx absent	rx absent	rx absent	rx absent	rx absent	rx absent	rx absent	rx absent	rx absent
UVA85482	P565	No	winter	1	68	Male	nocf	nodb	Urine/Catheter	Non-Mucoid	Non-Metallic	Hemolytic	None	NA	Vitek	S	NA	S	NA	NA	NA	S	S	S	S	S	rx absent	rx absent	rx absent	rx absent	rx absent	rx absent	rx absent	rx absent	rx absent	rx absent	rx absent	rx present	rx absent	rx absent	rx absent	rx absent	rx absent	rx absent	rx absent	rx absent	rx absent	rx absent	rx absent
UVA85552	P576	No	winter	1	76	Male	nocf	nodb	Lung/Trachea	Non-Mucoid	Non-Metallic	Hemolytic	Mixed	2 colonies	Sensititer	S	S	S	NA	NA	NA	I	S	S	S	S	rx absent	rx absent	rx absent	rx absent	rx absent	rx present	rx absent	rx absent	rx absent	rx absent	rx absent	rx absent	rx absent	rx absent	rx absent	rx absent	rx absent	rx absent	rx absent	rx absent	rx absent	rx absent	rx absent
UVA85771	P34	Yes	fall	3	15	Female	cf	nodb	ENT/Sinus	Non-Mucoid	Non-Metallic	Hemolytic	Mixed	none/green	Sensititer	S	S	S	NA	NA	NA	S	S	S	S	S	rx absent	rx absent	rx present	rx absent	rx absent	rx absent	rx absent	rx absent	rx absent	rx absent	rx absent	rx absent	rx absent	rx absent	rx absent	rx absent	rx absent	rx absent	rx absent	rx absent	rx absent	rx absent	rx absent
UVA85817	P240	No	summer	1	70	Male	nocf	nodb	Blood	Non-Mucoid	Non-Metallic	Hemolytic	Green	initally no pigment	Sensititer	S	S	S	NA	NA	NA	S	S	S	S	S	rx absent	rx absent	rx absent	rx absent	rx absent	rx absent	rx absent	rx absent	rx absent	rx absent	rx absent	rx absent	rx absent	rx absent	rx absent	rx absent	rx absent	rx absent	rx absent	rx absent	rx absent	rx absent	rx absent
UVA85906	P371	Yes	spring	2	22	Female	cf	db	Lung/Trachea	Non-Mucoid	Metallic	Hemolytic	None	NA	Sensititer	S	S	S	NA	S	S	S	S	S	S	S	rx absent	rx absent	rx absent	rx absent	rx absent	rx present	rx absent	rx absent	rx absent	rx absent	rx present	rx absent	rx absent	rx present	rx absent	rx absent	rx absent	rx absent	rx absent	rx absent	rx absent	rx absent	rx absent
UVA86013	P550	Yes	winter	2	62	Male	nocf	nodb	ENT/Sinus	Non-Mucoid	Metallic	Hemolytic	Green	NA	Sensititer	S	S	S	NA	NA	NA	I	S	S	S	S	rx absent	rx absent	rx present	rx absent	rx absent	rx absent	rx absent	rx absent	rx absent	rx absent	rx absent	rx absent	rx absent	rx absent	rx absent	rx absent	rx absent	rx present	rx absent	rx absent	rx absent	rx absent	rx absent
UVA86222	P303	No	summer	1	23	Male	cf	nodb	ENT/Sinus	Non-Mucoid	Metallic	Hemolytic	Green	NA	Sensititer	R	R	R	NA	NA	NA	S	I	R	R	S	rx absent	rx absent	rx absent	rx absent	rx absent	rx present	rx present	rx absent	rx absent	rx absent	rx absent	rx absent	rx absent	rx absent	rx absent	rx absent	rx absent	rx present	rx absent	rx absent	rx absent	rx absent	rx absent
UVA86266	P184	No	spring	1	32	Male	cf	nodb	ENT/Sinus	Non-Mucoid	Metallic	Non-Hemolytic	None	NA	Sensititer	S	S	S	NA	NA	NA	S	S	S	R	S	rx absent	rx absent	rx absent	rx absent	rx absent	rx present	rx present	rx absent	rx absent	rx absent	rx absent	rx absent	rx absent	rx absent	rx absent	rx absent	rx absent	rx absent	rx absent	rx absent	rx absent	rx absent	rx absent
UVA86377	P187	No	spring	1	63	Female	nocf	nodb	Lung/Trachea	Non-Mucoid	Non-Metallic	Hemolytic	Mixed	green/blue	Sensititer	S	S	S	NA	NA	NA	S	S	S	S	S	rx absent	rx absent	rx absent	rx absent	rx absent	rx present	rx absent	rx absent	rx absent	rx absent	rx absent	rx absent	rx absent	rx absent	rx absent	rx absent	rx absent	rx absent	rx absent	rx absent	rx absent	rx absent	rx absent
UVA86543	P254	Yes	fall	2	21	Female	cf	nodb	Lung/Trachea	Non-Mucoid	Non-Metallic	Hemolytic	Green	NA	Sensititer	S	S	S	NA	NA	NA	S	S	S	S	S	rx absent	rx absent	rx absent	rx absent	rx absent	rx absent	rx present	rx absent	rx absent	rx absent	rx absent	rx absent	rx absent	rx absent	rx absent	rx absent	rx absent	rx absent	rx absent	rx absent	rx present	rx absent	rx absent
UVA86678	P79	No	spring	1	51	Female	nocf	db	Urine/Catheter	Non-Mucoid	Non-Metallic	Hemolytic	Blue	NA	Vitek	S	NA	S	NA	NA	NA	S	S	I	S	S	rx absent	rx absent	rx absent	rx absent	rx absent	rx absent	rx absent	rx absent	rx absent	rx absent	rx absent	rx present	rx absent	rx absent	rx absent	rx absent	rx present	rx absent	rx absent	rx absent	rx absent	rx absent	rx absent
UVA86722	P337	No	summer	1	56	Male	nocf	nodb	Lung/Trachea	Non-Mucoid	Non-Metallic	Hemolytic	Green	NA	Sensititer	S	S	S	NA	NA	NA	S	S	S	S	S	rx absent	rx absent	rx absent	rx absent	rx absent	rx absent	rx absent	rx absent	rx absent	rx absent	rx absent	rx absent	rx absent	rx absent	rx absent	rx absent	rx absent	rx absent	rx absent	rx absent	rx absent	rx absent	rx absent
UVA86920	P249	Yes	fall	3	15	Female	cf	db	ENT/Sinus	Non-Mucoid	Metallic	Hemolytic	Green	NA	Sensititer	S	S	S	NA	NA	NA	S	S	S	S	S	rx absent	rx absent	rx absent	rx absent	rx absent	rx present	rx present	rx absent	rx absent	rx absent	rx absent	rx absent	rx absent	rx absent	rx absent	rx absent	rx absent	rx absent	rx absent	rx absent	rx absent	rx absent	rx absent
UVA87034	P323	Yes	fall	4	27	Male	cf	db	Lung/Trachea	Mucoid	Non-Metallic	Non-Hemolytic	None	NA	Sensititer	S	S	S	NA	NA	NA	S	S	S	S	S	rx absent	rx absent	rx absent	rx absent	rx absent	rx present	rx present	rx absent	rx absent	rx absent	rx present	rx absent	rx absent	rx absent	rx absent	rx absent	rx absent	rx present	rx absent	rx absent	rx absent	rx absent	rx absent
UVA87179	P235	No	summer	1	23	Female	cf	nodb	ENT/Sinus	Mucoid	Non-Metallic	Non-Hemolytic	None	NA	Sensititer	S	S	S	NA	NA	NA	S	S	S	S	S	rx absent	rx absent	rx absent	rx absent	rx absent	rx present	rx absent	rx absent	rx absent	rx absent	rx absent	rx absent	rx absent	rx absent	rx absent	rx absent	rx absent	rx absent	rx absent	rx absent	rx present	rx absent	rx absent
UVA87222	P233	Yes	summer	2	42	Male	cf	db	Lung/Trachea	Non-Mucoid	Non-Metallic	Hemolytic	None	NA	Sensititer	R	S	S	NA	NA	NA	S	R	S	S	I	rx present	rx absent	rx absent	rx absent	rx absent	rx absent	rx absent	rx absent	rx absent	rx absent	rx absent	rx absent	rx absent	rx absent	rx absent	rx absent	rx absent	rx absent	rx present	rx absent	rx absent	rx absent	rx absent
UVA87371	P82	Yes	winter	3	73	Female	nocf	nodb	Skin/Wound	Non-Mucoid	Non-Metallic	Hemolytic	Green	NA	Sensititer	S	S	S	NA	NA	NA	S	S	S	S	S	rx absent	rx absent	rx absent	rx absent	rx absent	rx absent	rx absent	rx absent	rx absent	rx absent	rx present	rx absent	rx absent	rx absent	rx absent	rx absent	rx absent	rx present	rx absent	rx absent	rx absent	rx absent	rx absent
UVA87439	P61	Yes	winter	3	47	Male	cf	db	Lung/Trachea	Non-Mucoid	Non-Metallic	Non-Hemolytic	None	2 colonies?	Sensititer	I	I	I	NA	NA	NA	S	I	R	I	S	rx absent	rx absent	rx absent	rx absent	rx absent	rx absent	rx absent	rx absent	rx absent	rx absent	rx absent	rx absent	rx absent	rx absent	rx absent	rx absent	rx absent	rx absent	rx absent	rx absent	rx present	rx absent	rx absent
UVA87524	P160	Yes	summer	2	80	Female	nocf	nodb	Lung/Trachea	Mucoid	Non-Metallic	Non-Hemolytic	None	NA	Sensititer	S	I	R	NA	NA	NA	I	S	S	I	S	rx absent	rx absent	rx absent	rx absent	rx absent	rx absent	rx absent	rx absent	rx absent	rx absent	rx absent	rx absent	rx absent	rx absent	rx absent	rx absent	rx absent	rx absent	rx absent	rx absent	rx absent	rx absent	rx absent
UVA87542	P458	No	fall	1	85	Female	nocf	nodb	Lung/Trachea	Mucoid	Non-Metallic	Non-Hemolytic	Green	NA	Sensititer	S	S	S	NA	NA	NA	S	S	S	S	S	rx absent	rx absent	rx absent	rx absent	rx absent	rx absent	rx absent	rx absent	rx absent	rx absent	rx absent	rx absent	rx absent	rx absent	rx absent	rx absent	rx absent	rx absent	rx absent	rx absent	rx absent	rx absent	rx absent
UVA87713	P213	No	summer	1	15	Female	nocf	nodb	Urine/Catheter	Non-Mucoid	Non-Metallic	Hemolytic	Blue	NA	Vitek	S	NA	S	NA	NA	NA	S	S	S	I	S	rx absent	rx absent	rx absent	rx absent	rx absent	rx absent	rx absent	rx absent	rx absent	rx absent	rx absent	rx absent	rx absent	rx absent	rx absent	rx absent	rx absent	rx absent	rx absent	rx absent	rx absent	rx absent	rx absent
UVA87923	P164	Yes	summer	2	36	Male	cf	db	ENT/Sinus	Non-Mucoid	Non-Metallic	Hemolytic	Green	NA	Sensititer	S	S	S	NA	NA	NA	S	S	I	S	S	rx absent	rx absent	rx absent	rx absent	rx absent	rx absent	rx absent	rx absent	rx absent	rx absent	rx absent	rx absent	rx absent	rx absent	rx absent	rx absent	rx absent	rx absent	rx absent	rx absent	rx present	rx absent	rx absent
UVA87965	P530	No	fall	1	62	Female	nocf	db	Skin/Wound	Non-Mucoid	Metallic	Hemolytic	Green	NA	Sensititer	S	S	S	NA	NA	NA	S	S	S	S	S	rx absent	rx absent	rx absent	rx absent	rx absent	rx absent	rx absent	rx absent	rx absent	rx absent	rx absent	rx absent	rx absent	rx absent	rx absent	rx absent	rx absent	rx absent	rx absent	rx absent	rx absent	rx absent	rx absent
UVA88049	P427	No	fall	1	81	Female	nocf	nodb	Urine/Catheter	Non-Mucoid	Non-Metallic	Hemolytic	Green	NA	Vitek	S	NA	S	NA	NA	NA	S	S	S	S	S	rx absent	rx absent	rx absent	rx absent	rx absent	rx absent	rx absent	rx absent	rx absent	rx absent	rx absent	rx absent	rx absent	rx absent	rx absent	rx absent	rx absent	rx absent	rx absent	rx absent	rx absent	rx absent	rx absent
UVA88080	P533	No	fall	1	25	Female	nocf	nodb	Lung/Trachea	Non-Mucoid	Metallic	Hemolytic	None	NA	Sensititer	S	S	S	NA	NA	NA	I	S	S	S	S	rx absent	rx absent	rx present	rx absent	rx absent	rx present	rx absent	rx absent	rx absent	rx absent	rx absent	rx absent	rx absent	rx absent	rx absent	rx absent	rx absent	rx absent	rx absent	rx absent	rx absent	rx absent	rx absent
UVA88196	P477	No	fall	1	47	Male	nocf	nodb	Urine/Catheter	Non-Mucoid	Metallic	Hemolytic	Green	NA	Vitek	S	NA	S	NA	NA	NA	S	S	S	S	S	rx absent	rx absent	rx absent	rx absent	rx absent	rx absent	rx absent	rx absent	rx absent	rx absent	rx absent	rx absent	rx absent	rx absent	rx absent	rx absent	rx absent	rx absent	rx absent	rx absent	rx absent	rx absent	rx absent
UVA88299	P126	No	summer	1	86	Female	nocf	nodb	Urine/Catheter	Non-Mucoid	Non-Metallic	Non-Hemolytic	Blue	NA	Sensititer	S	S	S	NA	NA	NA	S	S	S	S	S	rx absent	rx absent	rx absent	rx absent	rx absent	rx absent	rx absent	rx absent	rx absent	rx absent	rx absent	rx absent	rx absent	rx absent	rx absent	rx absent	rx absent	rx absent	rx absent	rx absent	rx absent	rx absent	rx absent
UVA88332	P27	No	spring	1	63	Male	nocf	nodb	Urine/Catheter	Non-Mucoid	Non-Metallic	Hemolytic	Green	NA	Vitek	S	NA	S	NA	NA	NA	I	S	S	S	S	rx absent	rx absent	rx absent	rx absent	rx absent	rx absent	rx absent	rx absent	rx absent	rx absent	rx absent	rx absent	rx absent	rx absent	rx absent	rx absent	rx absent	rx absent	rx absent	rx absent	rx absent	rx absent	rx absent
UVA88338	P426	No	fall	1	63	Male	nocf	nodb	Skin/Wound	Non-Mucoid	Non-Metallic	Hemolytic	Green	NA	Sensititer	S	S	S	NA	NA	NA	S	S	S	S	S	rx absent	rx absent	rx absent	rx absent	rx absent	rx absent	rx absent	rx absent	rx absent	rx absent	rx absent	rx absent	rx absent	rx absent	rx absent	rx absent	rx absent	rx absent	rx absent	rx absent	rx absent	rx absent	rx absent
UVA88362	P242	No	summer	1	73	Female	nocf	nodb	Lung/Trachea	Non-Mucoid	Metallic	Hemolytic	None	NA	Sensititer	S	S	S	NA	NA	NA	S	S	S	S	S	rx absent	rx absent	rx absent	rx absent	rx absent	rx absent	rx absent	rx absent	rx absent	rx absent	rx absent	rx absent	rx absent	rx absent	rx absent	rx absent	rx absent	rx absent	rx absent	rx absent	rx absent	rx absent	rx absent
UVA88395	P185	No	spring	1	82	Male	nocf	nodb	Urine/Catheter	Non-Mucoid	Non-Metallic	Hemolytic	Green	NA	Vitek	S	NA	S	NA	NA	NA	S	S	S	S	S	rx absent	rx absent	rx absent	rx absent	rx absent	rx absent	rx absent	rx absent	rx absent	rx absent	rx absent	rx absent	rx absent	rx absent	rx absent	rx absent	rx absent	rx absent	rx absent	rx absent	rx absent	rx absent	rx absent
UVA88457	P392	No	winter	1	41	Female	nocf	nodb	ENT/Sinus	Non-Mucoid	Metallic	Hemolytic	Green	NA	Sensititer	S	S	S	NA	NA	NA	S	S	S	S	S	rx absent	rx absent	rx absent	rx absent	rx absent	rx absent	rx absent	rx absent	rx absent	rx absent	rx absent	rx absent	rx absent	rx absent	rx absent	rx absent	rx absent	rx absent	rx absent	rx absent	rx absent	rx absent	rx absent
UVA88471	P68	No	summer	1	34	Male	cf	nodb	Lung/Trachea	Mucoid	Non-Metallic	Non-Hemolytic	Mixed	green-blue	Sensititer	S	S	S	NA	NA	NA	S	S	S	S	S	rx absent	rx absent	rx absent	rx absent	rx absent	rx absent	rx absent	rx absent	rx absent	rx absent	rx absent	rx absent	rx absent	rx absent	rx absent	rx absent	rx absent	rx absent	rx absent	rx absent	rx absent	rx absent	rx absent
UVA88515	P577	No	winter	1	85	Female	nocf	nodb	Lung/Trachea	Non-Mucoid	Non-Metallic	Hemolytic	Green	NA	Sensititer	S	S	S	NA	NA	NA	S	S	S	S	S	rx absent	rx absent	rx absent	rx absent	rx absent	rx present	rx absent	rx absent	rx absent	rx absent	rx present	rx present	rx absent	rx absent	rx absent	rx absent	rx absent	rx absent	rx absent	rx absent	rx absent	rx absent	rx absent
UVA88571	P594	No	winter	1	81	Female	nocf	db	Urine/Catheter	Non-Mucoid	Metallic	Hemolytic	Mixed	blue/green	Vitek	S	NA	S	NA	NA	NA	S	S	S	S	S	rx absent	rx absent	rx absent	rx absent	rx absent	rx absent	rx absent	rx absent	rx present	rx absent	rx absent	rx absent	rx absent	rx absent	rx present	rx absent	rx present	rx absent	rx absent	rx absent	rx absent	rx absent	rx absent
UVA88643	P579	No	winter	1	82	Male	nocf	nodb	Urine/Catheter	Non-Mucoid	Non-Metallic	Hemolytic	Green	NA	Vitek	S	NA	S	NA	NA	NA	S	S	S	S	S	rx absent	rx absent	rx absent	rx absent	rx absent	rx absent	rx absent	rx absent	rx present	rx absent	rx absent	rx absent	rx absent	rx absent	rx absent	rx absent	rx absent	rx absent	rx absent	rx absent	rx absent	rx absent	rx absent
UVA88966	P333	No	winter	1	85	Male	nocf	nodb	Urine/Catheter	Non-Mucoid	Non-Metallic	Hemolytic	Green	NA	Vitek	S	NA	S	NA	NA	NA	S	S	S	S	S	rx absent	rx absent	rx absent	rx absent	rx absent	rx absent	rx absent	rx absent	rx absent	rx absent	rx absent	rx absent	rx absent	rx absent	rx absent	rx absent	rx absent	rx present	rx absent	rx absent	rx absent	rx absent	rx absent
UVA89256	P146	No	fall	1	4	Male	nocf	nodb	ENT/Sinus	Non-Mucoid	Metallic	Hemolytic	Green	NA	Sensititer	S	S	S	NA	NA	NA	R	S	S	S	S	rx absent	rx absent	rx absent	rx absent	rx absent	rx absent	rx absent	rx absent	rx absent	rx absent	rx absent	rx absent	rx absent	rx absent	rx absent	rx absent	rx absent	rx absent	rx absent	rx absent	rx absent	rx absent	rx absent
UVA89326	P504	No	fall	1	13	Female	nocf	nodb	Lung/Trachea	Non-Mucoid	Metallic	Hemolytic	Mixed	blue/green	Sensititer	S	S	S	NA	NA	NA	S	S	S	S	S	rx absent	rx absent	rx absent	rx absent	rx absent	rx absent	rx absent	rx absent	rx absent	rx absent	rx absent	rx absent	rx absent	rx absent	rx absent	rx absent	rx absent	rx absent	rx absent	rx absent	rx absent	rx absent	rx absent
UVA89465	P103	No	summer	1	16	Male	cf	nodb	Lung/Trachea	Mucoid	Non-Metallic	Non-Hemolytic	Green	blue/red later	Sensititer	S	S	S	NA	NA	NA	S	S	S	S	S	rx present	rx absent	rx absent	rx absent	rx absent	rx present	rx absent	rx absent	rx absent	rx absent	rx absent	rx absent	rx absent	rx absent	rx absent	rx absent	rx absent	rx absent	rx absent	rx absent	rx absent	rx absent	rx absent
UVA89492	P181	No	spring	1	25	Female	cf	db	Lung/Trachea	Non-Mucoid	Metallic	Hemolytic	None	NA	Sensititer	I	S	I	NA	NA	NA	R	I	R	R	S	rx absent	rx absent	rx absent	rx absent	rx absent	rx absent	rx present	rx absent	rx absent	rx absent	rx absent	rx absent	rx absent	rx absent	rx absent	rx absent	rx absent	rx present	rx absent	rx absent	rx present	rx absent	rx absent
UVA89497	P49	No	spring	1	65	Male	nocf	nodb	Skin/Wound	Non-Mucoid	Non-Metallic	Hemolytic	Green	NA	Sensititer	S	S	S	NA	NA	NA	S	S	S	S	S	rx absent	rx absent	rx absent	rx absent	rx absent	rx absent	rx absent	rx present	rx absent	rx absent	rx absent	rx present	rx absent	rx absent	rx absent	rx absent	rx absent	rx absent	rx absent	rx absent	rx absent	rx absent	rx absent
UVA89505	P463	No	fall	1	7	Female	cf	nodb	ENT/Sinus	Non-Mucoid	Non-Metallic	Hemolytic	Green	NA	Sensititer	S	S	S	NA	NA	NA	S	S	S	S	S	rx absent	rx absent	rx absent	rx absent	rx absent	rx present	rx absent	rx absent	rx absent	rx absent	rx absent	rx absent	rx absent	rx absent	rx absent	rx absent	rx absent	rx absent	rx absent	rx absent	rx absent	rx absent	rx absent
UVA89572	P309	No	summer	1	82	Female	nocf	db	Urine/Catheter	Non-Mucoid	Metallic	Hemolytic	Mixed	blue-green	Vitek	S	NA	S	NA	NA	NA	S	S	S	S	S	rx absent	rx absent	rx absent	rx absent	rx absent	rx absent	rx absent	rx absent	rx absent	rx absent	rx absent	rx absent	rx absent	rx absent	rx absent	rx absent	rx absent	rx absent	rx absent	rx absent	rx absent	rx absent	rx absent
UVA89627	P7	Yes	spring	2	41	Female	nocf	nodb	Lung/Trachea	Non-Mucoid	Non-Metallic	Non-Hemolytic	None	NA	Sensititer	I	S	S	NA	NA	NA	S	R	S	S	S	rx absent	rx absent	rx absent	rx absent	rx absent	rx present	rx absent	rx absent	rx absent	rx absent	rx absent	rx absent	rx absent	rx absent	rx absent	rx absent	rx absent	rx absent	rx absent	rx absent	rx absent	rx absent	rx absent
UVA89688	P532	Yes	fall	2	31	Male	nocf	nodb	Lung/Trachea	Non-Mucoid	Non-Metallic	Hemolytic	Green	NA	Sensititer	S	S	S	NA	NA	NA	S	S	S	S	S	rx absent	rx absent	rx absent	rx absent	rx absent	rx absent	rx absent	rx absent	rx present	rx absent	rx present	rx absent	rx absent	rx absent	rx absent	rx present	rx absent	rx absent	rx absent	rx absent	rx absent	rx absent	rx absent
UVA89704	P194	Yes	winter	2	68	Male	nocf	db	Lung/Trachea	Non-Mucoid	Non-Metallic	Non-Hemolytic	None	NA	Sensititer	S	S	S	NA	NA	NA	S	S	S	S	S	rx absent	rx absent	rx absent	rx absent	rx absent	rx absent	rx absent	rx absent	rx absent	rx absent	rx absent	rx absent	rx absent	rx absent	rx absent	rx absent	rx absent	rx absent	rx absent	rx absent	rx absent	rx absent	rx absent
UVA89731	P147	No	summer	1	79	Male	nocf	nodb	Urine/Catheter	Non-Mucoid	Non-Metallic	Hemolytic	Red	NA	Sensititer	S	S	S	NA	NA	NA	I	S	R	R	S	rx absent	rx absent	rx absent	rx absent	rx absent	rx absent	rx absent	rx absent	rx absent	rx absent	rx absent	rx absent	rx absent	rx absent	rx absent	rx absent	rx absent	rx present	rx absent	rx absent	rx absent	rx absent	rx absent
UVA89844	P233	Yes	winter	5	42	Male	cf	db	Lung/Trachea	Mucoid	Non-Metallic	Non-Hemolytic	None	NA	Sensititer	S	S	S	NA	NA	NA	S	S	S	S	S	rx present	rx absent	rx absent	rx absent	rx absent	rx present	rx absent	rx absent	rx absent	rx absent	rx absent	rx absent	rx absent	rx absent	rx absent	rx absent	rx absent	rx present	rx present	rx absent	rx absent	rx absent	rx absent
UVA89966	P596	No	winter	1	61	Male	nocf	db	Lung/Trachea	Non-Mucoid	Non-Metallic	Non-Hemolytic	None	NA	Sensititer	S	S	S	NA	NA	NA	S	S	S	S	S	rx absent	rx absent	rx absent	rx absent	rx absent	rx absent	rx absent	rx absent	rx absent	rx absent	rx absent	rx absent	rx absent	rx absent	rx absent	rx absent	rx absent	rx absent	rx absent	rx absent	rx absent	rx absent	rx absent
UVA90381	P524	No	fall	1	37	Male	cf	db	Lung/Trachea	Non-Mucoid	Non-Metallic	Hemolytic	None	NA	Sensititer	S	S	S	NA	NA	NA	S	S	R	I	S	rx absent	rx absent	rx absent	rx absent	rx absent	rx absent	rx absent	rx absent	rx absent	rx absent	rx present	rx absent	rx absent	rx absent	rx absent	rx absent	rx absent	rx absent	rx absent	rx absent	rx absent	rx absent	rx absent
UVA90493	P328	Yes	fall	5	23	Male	cf	nodb	Lung/Trachea	Mucoid	Non-Metallic	Non-Hemolytic	None	NA	Sensititer	S	S	S	S	S	S	S	S	S	S	S	rx absent	rx absent	rx absent	rx absent	rx absent	rx present	rx present	rx absent	rx absent	rx absent	rx absent	rx absent	rx absent	rx absent	rx absent	rx absent	rx absent	rx present	rx absent	rx absent	rx present	rx absent	rx absent
UVA90832	P513	No	fall	1	66	Male	nocf	nodb	Lung/Trachea	Non-Mucoid	Non-Metallic	Hemolytic	Green	NA	Sensititer	S	S	S	NA	NA	NA	S	S	S	S	S	rx absent	rx absent	rx absent	rx absent	rx absent	rx absent	rx absent	rx absent	rx absent	rx absent	rx absent	rx absent	rx absent	rx absent	rx absent	rx absent	rx absent	rx absent	rx absent	rx absent	rx absent	rx absent	rx absent
UVA91261	P534	No	fall	1	16	Female	nocf	nodb	Urine/Catheter	Non-Mucoid	Non-Metallic	Hemolytic	Green	NA	Vitek	S	NA	S	NA	NA	NA	S	S	S	S	S	rx absent	rx absent	rx absent	rx absent	rx absent	rx absent	rx absent	rx absent	rx absent	rx absent	rx absent	rx absent	rx absent	rx absent	rx absent	rx absent	rx absent	rx absent	rx absent	rx absent	rx absent	rx absent	rx absent
UVA91411	P514	No	fall	1	73	Female	nocf	nodb	Lung/Trachea	Non-Mucoid	Metallic	Hemolytic	Green	NA	Sensititer	S	S	S	NA	NA	NA	S	S	S	S	S	rx absent	rx absent	rx absent	rx absent	rx absent	rx absent	rx absent	rx absent	rx absent	rx absent	rx absent	rx absent	rx absent	rx absent	rx absent	rx absent	rx absent	rx absent	rx absent	rx absent	rx absent	rx absent	rx absent
UVA91556	P154	Yes	fall	9	39	Male	nocf	nodb	Lung/Trachea	Non-Mucoid	Non-Metallic	Hemolytic	Mixed	blue/green	Sensititer	S	I	S	S	S	S	I	S	S	S	S	rx absent	rx absent	rx absent	rx absent	rx absent	rx absent	rx absent	rx absent	rx absent	rx absent	rx absent	rx absent	rx absent	rx absent	rx absent	rx absent	rx absent	rx absent	rx absent	rx absent	rx absent	rx absent	rx absent
UVA91598	P179	Yes	fall	4	30	Female	cf	db	Lung/Trachea	Mucoid	Non-Metallic	Non-Hemolytic	None	NA	Kirby_Bauer	R	S	I	NA	NA	NA	S	R	R	S	R	rx present	rx absent	rx absent	rx absent	rx absent	rx present	rx absent	rx absent	rx absent	rx absent	rx absent	rx present	rx absent	rx absent	rx absent	rx absent	rx absent	rx absent	rx absent	rx absent	rx absent	rx absent	rx absent
UVA91753	P258	Yes	winter	8	68	Male	nocf	nodb	Lung/Trachea	Mucoid	Non-Metallic	Non-Hemolytic	Green	NA	Sensititer	S	I	I	NA	NA	NA	S	S	I	R	S	rx absent	rx absent	rx absent	rx absent	rx absent	rx absent	rx present	rx absent	rx absent	rx absent	rx absent	rx absent	rx absent	rx absent	rx absent	rx absent	rx absent	rx absent	rx absent	rx absent	rx absent	rx absent	rx absent
UVA91879	P199	Yes	fall	9	23	Female	cf	nodb	Lung/Trachea	Non-Mucoid	Non-Metallic	Hemolytic	Green	NA	Sensititer	S	S	S	NA	NA	NA	S	S	S	S	S	rx present	rx absent	rx absent	rx absent	rx absent	rx present	rx absent	rx absent	rx present	rx absent	rx present	rx absent	rx absent	rx absent	rx absent	rx absent	rx absent	rx absent	rx absent	rx absent	rx absent	rx absent	rx absent
UVA91898	P53	Yes	fall	2	24	Female	nocf	nodb	Lung/Trachea	Non-Mucoid	Metallic	Hemolytic	None	NA	Sensititer	S	S	S	NA	NA	NA	S	S	S	S	S	rx absent	rx absent	rx absent	rx absent	rx absent	rx absent	rx absent	rx absent	rx absent	rx absent	rx present	rx absent	rx absent	rx absent	rx absent	rx absent	rx absent	rx absent	rx absent	rx absent	rx absent	rx absent	rx absent
UVA91946	P480	No	fall	1	76	Male	nocf	nodb	Urine/Catheter	Non-Mucoid	Metallic	Hemolytic	Green	NA	Vitek	S	NA	S	NA	NA	NA	S	S	S	S	S	rx absent	rx absent	rx absent	rx absent	rx absent	rx absent	rx absent	rx absent	rx absent	rx absent	rx absent	rx absent	rx absent	rx absent	rx absent	rx absent	rx present	rx absent	rx absent	rx absent	rx absent	rx absent	rx absent
UVA92147	P471	No	winter	1	53	Female	nocf	nodb	Skin/Wound	Non-Mucoid	Metallic	Hemolytic	Green	NA	Sensititer	S	S	S	NA	NA	NA	S	S	S	S	S	rx absent	rx absent	rx present	rx absent	rx absent	rx absent	rx absent	rx absent	rx absent	rx absent	rx absent	rx absent	rx absent	rx absent	rx absent	rx absent	rx absent	rx absent	rx absent	rx absent	rx absent	rx absent	rx absent
UVA92180	P389	No	winter	1	63	Male	nocf	db	Lung/Trachea	Non-Mucoid	Non-Metallic	Hemolytic	Green	NA	Sensititer	S	S	S	NA	NA	NA	S	S	S	S	S	rx absent	rx absent	rx absent	rx absent	rx absent	rx absent	rx absent	rx absent	rx absent	rx absent	rx absent	rx absent	rx absent	rx absent	rx absent	rx absent	rx absent	rx absent	rx absent	rx absent	rx absent	rx absent	rx absent
UVA92238	P521	No	fall	1	82	Female	nocf	db	Urine/Catheter	Non-Mucoid	Metallic	Hemolytic	Blue	NA	Vitek	S	NA	S	NA	NA	NA	S	S	S	S	S	rx absent	rx absent	rx absent	rx absent	rx absent	rx present	rx absent	rx absent	rx absent	rx absent	rx absent	rx absent	rx absent	rx absent	rx absent	rx absent	rx absent	rx absent	rx absent	rx absent	rx absent	rx absent	rx absent
UVA92554	P195	Yes	winter	9	19	Female	cf	nodb	Lung/Trachea	Non-Mucoid	Non-Metallic	Hemolytic	None	NA	Sensititer	S	S	S	NA	NA	NA	S	S	S	S	S	rx absent	rx absent	rx absent	rx absent	rx absent	rx present	rx present	rx absent	rx absent	rx absent	rx absent	rx absent	rx absent	rx absent	rx absent	rx absent	rx absent	rx present	rx absent	rx absent	rx absent	rx absent	rx absent
UVA92661	P103	Yes	fall	3	16	Male	cf	nodb	Lung/Trachea	Non-Mucoid	Non-Metallic	Hemolytic	Green	NA	Sensititer	S	S	S	NA	NA	NA	I	S	S	S	S	rx present	rx absent	rx absent	rx absent	rx absent	rx present	rx absent	rx absent	rx absent	rx absent	rx absent	rx absent	rx absent	rx absent	rx absent	rx absent	rx absent	rx present	rx absent	rx absent	rx absent	rx absent	rx absent
UVA92737	P441	Yes	winter	2	69	Male	nocf	nodb	Lung/Trachea	Non-Mucoid	Metallic	Non-Hemolytic	Green	NA	Sensititer	S	S	R	NA	NA	NA	R	S	S	S	S	rx absent	rx absent	rx absent	rx absent	rx absent	rx present	rx absent	rx absent	rx absent	rx absent	rx present	rx present	rx absent	rx absent	rx absent	rx absent	rx absent	rx present	rx absent	rx absent	rx absent	rx absent	rx absent
UVA92832	P550	No	winter	1	62	Male	nocf	nodb	ENT/Sinus	Non-Mucoid	Non-Metallic	Hemolytic	Green	NA	Sensititer	S	S	S	NA	NA	NA	S	S	S	S	S	rx absent	rx absent	rx absent	rx absent	rx absent	rx absent	rx absent	rx absent	rx absent	rx absent	rx absent	rx absent	rx absent	rx absent	rx absent	rx absent	rx absent	rx absent	rx absent	rx absent	rx absent	rx absent	rx absent
UVA92845	P235	Yes	winter	3	24	Female	cf	nodb	ENT/Sinus	Non-Mucoid	Non-Metallic	Non-Hemolytic	None	NA	Sensititer	S	S	S	NA	NA	NA	I	S	S	S	S	rx absent	rx absent	rx absent	rx absent	rx absent	rx present	rx present	rx absent	rx absent	rx absent	rx absent	rx absent	rx absent	rx absent	rx absent	rx absent	rx absent	rx absent	rx absent	rx absent	rx present	rx absent	rx absent
UVA92957	P512	No	fall	1	37	Female	nocf	nodb	Urine/Catheter	Non-Mucoid	Non-Metallic	Hemolytic	Green	NA	Vitek	S	NA	S	NA	NA	NA	S	S	S	S	S	rx absent	rx absent	rx absent	rx absent	rx absent	rx absent	rx absent	rx absent	rx absent	rx absent	rx absent	rx absent	rx absent	rx absent	rx absent	rx absent	rx present	rx present	rx absent	rx absent	rx absent	rx absent	rx absent
UVA93133	P540	Yes	winter	3	69	Male	nocf	nodb	Lung/Trachea	Non-Mucoid	Non-Metallic	Hemolytic	Green	NA	Sensititer	S	S	S	NA	NA	NA	S	S	S	S	S	rx absent	rx absent	rx absent	rx absent	rx absent	rx absent	rx absent	rx absent	rx absent	rx absent	rx present	rx absent	rx absent	rx absent	rx absent	rx absent	rx absent	rx absent	rx absent	rx absent	rx absent	rx absent	rx absent
UVA93169	P591	No	winter	1	71	Female	nocf	nodb	Lung/Trachea	Mucoid	Non-Metallic	Hemolytic	Green	NA	Sensititer	S	S	S	NA	NA	NA	S	S	S	S	S	rx absent	rx absent	rx absent	rx absent	rx absent	rx absent	rx absent	rx absent	rx absent	rx absent	rx absent	rx absent	rx absent	rx absent	rx absent	rx absent	rx absent	rx absent	rx absent	rx absent	rx absent	rx absent	rx absent
UVA93612	P404	No	winter	1	20	Male	cf	nodb	Lung/Trachea	Non-Mucoid	Non-Metallic	Non-Hemolytic	None	NA	Sensititer	S	S	S	NA	NA	NA	S	S	S	R	S	rx absent	rx absent	rx absent	rx absent	rx absent	rx present	rx absent	rx absent	rx absent	rx absent	rx absent	rx absent	rx absent	rx absent	rx absent	rx absent	rx absent	rx present	rx absent	rx absent	rx absent	rx absent	rx absent
UVA93653	P476	No	fall	1	28	Female	cf	db	ENT/Sinus	Non-Mucoid	Non-Metallic	Hemolytic	Green	NA	Sensititer	S	S	S	NA	NA	NA	S	S	S	S	S	rx absent	rx absent	rx absent	rx absent	rx absent	rx present	rx absent	rx absent	rx absent	rx absent	rx absent	rx absent	rx absent	rx absent	rx absent	rx absent	rx absent	rx absent	rx absent	rx absent	rx absent	rx absent	rx absent
UVA94177	P162	Yes	winter	4	48	Female	cf	nodb	Lung/Trachea	Non-Mucoid	Non-Metallic	Non-Hemolytic	Green	NA	Sensititer	R	S	S	NA	NA	NA	S	R	S	R	I	rx absent	rx absent	rx absent	rx absent	rx absent	rx present	rx present	rx absent	rx absent	rx absent	rx absent	rx absent	rx absent	rx absent	rx absent	rx absent	rx absent	rx absent	rx absent	rx absent	rx present	rx absent	rx absent
UVA94219	P589	No	winter	1	56	Female	nocf	nodb	ENT/Sinus	Mucoid	Non-Metallic	Non-Hemolytic	Green	NA	Sensititer	S	S	S	NA	NA	NA	S	S	S	S	S	rx absent	rx absent	rx present	rx absent	rx absent	rx absent	rx absent	rx absent	rx absent	rx absent	rx absent	rx absent	rx absent	rx absent	rx absent	rx absent	rx absent	rx absent	rx absent	rx absent	rx absent	rx absent	rx absent
UVA94596	P475	No	winter	1	73	Female	nocf	nodb	Lung/Trachea	Non-Mucoid	Non-Metallic	Hemolytic	Green	NA	Sensititer	S	S	S	NA	NA	NA	S	S	S	S	S	rx absent	rx absent	rx absent	rx absent	rx absent	rx present	rx absent	rx absent	rx absent	rx absent	rx absent	rx absent	rx absent	rx absent	rx absent	rx absent	rx absent	rx absent	rx absent	rx absent	rx absent	rx absent	rx absent
UVA94662	P479	Yes	winter	3	19	Male	cf	nodb	Lung/Trachea	Non-Mucoid	Non-Metallic	Hemolytic	None	NA	Sensititer	S	S	S	NA	NA	NA	S	S	S	S	S	rx absent	rx absent	rx absent	rx absent	rx absent	rx absent	rx absent	rx absent	rx absent	rx absent	rx absent	rx absent	rx absent	rx absent	rx absent	rx absent	rx absent	rx absent	rx absent	rx absent	rx absent	rx absent	rx absent
UVA94731	P467	No	winter	1	85	Female	nocf	nodb	Urine/Catheter	Non-Mucoid	Non-Metallic	Hemolytic	Mixed	weak blue	Vitek	S	NA	S	NA	NA	NA	S	S	S	S	S	rx absent	rx absent	rx absent	rx absent	rx absent	rx absent	rx absent	rx absent	rx present	rx absent	rx absent	rx absent	rx absent	rx absent	rx absent	rx absent	rx absent	rx absent	rx absent	rx absent	rx absent	rx absent	rx absent
UVA94810	P508	No	fall	1	77	Male	nocf	nodb	Urine/Catheter	Non-Mucoid	Metallic	Hemolytic	Mixed	green/blue	Vitek	S	NA	S	NA	NA	NA	S	S	S	S	S	rx absent	rx absent	rx absent	rx absent	rx absent	rx absent	rx absent	rx absent	rx present	rx absent	rx absent	rx absent	rx absent	rx absent	rx absent	rx absent	rx absent	rx absent	rx absent	rx absent	rx absent	rx absent	rx absent
UVA95268	P540	Yes	winter	4	69	Male	nocf	nodb	Lung/Trachea	Non-Mucoid	Non-Metallic	Hemolytic	Green	NA	Sensititer	S	S	S	NA	NA	NA	S	S	S	S	S	rx absent	rx absent	rx absent	rx absent	rx absent	rx absent	rx absent	rx absent	rx absent	rx absent	rx present	rx absent	rx absent	rx absent	rx absent	rx absent	rx absent	rx present	rx absent	rx absent	rx absent	rx absent	rx absent
UVA95285	P130	No	fall	1	68	Female	nocf	nodb	Blood	Non-Mucoid	Non-Metallic	Hemolytic	Green	NA	Sensititer	S	S	S	NA	NA	NA	S	S	S	S	S	rx absent	rx absent	rx absent	rx absent	rx absent	rx absent	rx absent	rx absent	rx absent	rx absent	rx absent	rx absent	rx absent	rx absent	rx absent	rx absent	rx present	rx absent	rx absent	rx absent	rx absent	rx absent	rx absent
UVA95569	P494	No	winter	1	37	Female	nocf	nodb	Skin/Wound	Non-Mucoid	Non-Metallic	Hemolytic	Green	NA	Sensititer	S	S	S	NA	NA	NA	S	S	S	S	S	rx absent	rx absent	rx present	rx absent	rx present	rx absent	rx absent	rx absent	rx absent	rx absent	rx absent	rx absent	rx absent	rx absent	rx absent	rx absent	rx absent	rx absent	rx absent	rx absent	rx absent	rx absent	rx absent
UVA95779	P445	No	fall	1	85	Female	nocf	nodb	Urine/Catheter	Non-Mucoid	Non-Metallic	Hemolytic	Green	NA	Vitek	S	NA	S	NA	NA	NA	S	S	S	S	S	rx absent	rx absent	rx absent	rx absent	rx absent	rx absent	rx absent	rx absent	rx absent	rx absent	rx absent	rx absent	rx absent	rx absent	rx absent	rx absent	rx absent	rx absent	rx absent	rx absent	rx absent	rx absent	rx absent
UVA95796	P581	No	winter	1	82	Male	nocf	nodb	Urine/Catheter	Non-Mucoid	Non-Metallic	Hemolytic	Green	NA	Vitek	S	NA	S	NA	NA	NA	S	S	S	S	S	rx absent	rx absent	rx absent	rx absent	rx absent	rx absent	rx absent	rx absent	rx absent	rx absent	rx absent	rx absent	rx absent	rx absent	rx absent	rx absent	rx absent	rx absent	rx absent	rx absent	rx absent	rx absent	rx absent
UVA95972	P582	No	winter	1	7	Male	nocf	nodb	Other	Non-Mucoid	Non-Metallic	Hemolytic	Green	NA	Sensititer	S	S	S	NA	NA	NA	S	S	S	S	S	rx absent	rx absent	rx absent	rx absent	rx absent	rx absent	rx absent	rx absent	rx absent	rx absent	rx absent	rx absent	rx absent	rx absent	rx absent	rx absent	rx absent	rx absent	rx absent	rx absent	rx absent	rx absent	rx absent
UVA96040	P517	Yes	winter	2	13	Male	cf	nodb	ENT/Sinus	Non-Mucoid	Non-Metallic	Hemolytic	Green	NA	Sensititer	S	S	S	NA	NA	NA	S	I	S	S	S	rx absent	rx absent	rx absent	rx absent	rx absent	rx present	rx absent	rx absent	rx absent	rx absent	rx absent	rx absent	rx absent	rx absent	rx absent	rx absent	rx absent	rx present	rx absent	rx absent	rx absent	rx absent	rx absent
UVA96247	P410	No	winter	1	83	Male	nocf	nodb	Urine/Catheter	Non-Mucoid	Metallic	Hemolytic	Green	NA	Sensititer	S	S	S	NA	NA	NA	S	S	S	S	S	rx absent	rx absent	rx absent	rx absent	rx absent	rx absent	rx absent	rx absent	rx absent	rx absent	rx absent	rx absent	rx absent	rx absent	rx absent	rx absent	rx absent	rx absent	rx absent	rx absent	rx absent	rx absent	rx absent
UVA96272	P493	Yes	fall	2	58	Male	nocf	nodb	Lung/Trachea	Non-Mucoid	Metallic	Non-Hemolytic	Green	NA	Sensititer	S	S	S	NA	NA	NA	S	S	S	S	S	rx absent	rx absent	rx absent	rx absent	rx absent	rx absent	rx absent	rx absent	rx present	rx absent	rx present	rx absent	rx absent	rx absent	rx absent	rx absent	rx absent	rx absent	rx absent	rx absent	rx absent	rx absent	rx present
UVA96553	P580	No	winter	1	84	Female	nocf	nodb	Urine/Catheter	Non-Mucoid	Non-Metallic	Hemolytic	Green	NA	Vitek	S	NA	S	NA	NA	NA	S	S	S	S	S	rx absent	rx absent	rx absent	rx absent	rx absent	rx absent	rx absent	rx absent	rx absent	rx absent	rx absent	rx absent	rx absent	rx absent	rx absent	rx absent	rx present	rx absent	rx absent	rx absent	rx absent	rx absent	rx absent
UVA96797	P223	Yes	fall	3	19	Female	cf	db	Lung/Trachea	Mucoid	Non-Metallic	Non-Hemolytic	Green	NA	Sensititer	S	S	S	NA	NA	NA	S	S	R	S	S	rx absent	rx absent	rx absent	rx absent	rx absent	rx present	rx present	rx absent	rx absent	rx absent	rx absent	rx absent	rx absent	rx absent	rx absent	rx absent	rx absent	rx present	rx absent	rx absent	rx absent	rx absent	rx absent
UVA96951	P380	No	fall	1	7	Female	nocf	nodb	Skin/Wound	Non-Mucoid	Non-Metallic	Hemolytic	Green	NA	Sensititer	S	S	S	NA	NA	NA	S	S	S	S	S	rx absent	rx absent	rx absent	rx absent	rx absent	rx absent	rx absent	rx absent	rx present	rx absent	rx present	rx absent	rx absent	rx absent	rx absent	rx absent	rx absent	rx absent	rx absent	rx present	rx absent	rx absent	rx absent
UVA97603	P265	Yes	fall	3	19	Female	cf	nodb	Lung/Trachea	Non-Mucoid	Non-Metallic	Hemolytic	Green	NA	Sensititer	R	S	S	NA	NA	NA	S	R	R	R	R	rx absent	rx absent	rx absent	rx absent	rx absent	rx present	rx absent	rx absent	rx absent	rx absent	rx absent	rx absent	rx absent	rx absent	rx absent	rx absent	rx absent	rx present	rx absent	rx absent	rx absent	rx absent	rx absent
UVA97814	P448	No	fall	1	57	Female	nocf	nodb	Blood	Non-Mucoid	Non-Metallic	Hemolytic	Green	NA	Sensititer	S	S	S	NA	NA	NA	S	S	S	S	S	rx absent	rx absent	rx absent	rx absent	rx absent	rx absent	rx absent	rx absent	rx present	rx absent	rx absent	rx absent	rx absent	rx absent	rx absent	rx absent	rx absent	rx absent	rx absent	rx absent	rx absent	rx absent	rx absent
UVA97913	P41	Yes	winter	3	17	Female	cf	db	ENT/Sinus	Non-Mucoid	Non-Metallic	Hemolytic	Green	NA	Sensititer	S	S	S	NA	NA	NA	S	S	S	S	S	rx absent	rx absent	rx absent	rx absent	rx absent	rx absent	rx absent	rx absent	rx absent	rx present	rx absent	rx absent	rx absent	rx absent	rx absent	rx absent	rx absent	rx present	rx absent	rx absent	rx absent	rx absent	rx absent
UVA98236	P501	No	fall	1	83	Female	nocf	nodb	Skin/Wound	Non-Mucoid	Non-Metallic	Hemolytic	Green	NA	Sensititer	S	S	S	NA	NA	NA	S	S	S	S	S	rx absent	rx absent	rx absent	rx absent	rx absent	rx absent	rx absent	rx absent	rx absent	rx absent	rx absent	rx absent	rx absent	rx absent	rx absent	rx absent	rx absent	rx absent	rx absent	rx present	rx absent	rx absent	rx absent
UVA98549	P179	Yes	winter	9	31	Female	cf	db	Lung/Trachea	Mucoid	Non-Metallic	Non-Hemolytic	Green	2 colonies (multiple isolates)	Kirby_Bauer	R	S	I	NA	NA	NA	S	R	R	S	R	rx present	rx absent	rx absent	rx absent	rx absent	rx present	rx absent	rx absent	rx absent	rx absent	rx absent	rx absent	rx absent	rx absent	rx absent	rx absent	rx absent	rx absent	rx absent	rx absent	rx absent	rx absent	rx absent
UVA98765	P195	Yes	winter	7	19	Female	cf	nodb	Lung/Trachea	Non-Mucoid	Non-Metallic	Non-Hemolytic	None	NA	Sensititer	S	S	S	NA	NA	NA	I	S	S	S	S	rx absent	rx absent	rx absent	rx absent	rx absent	rx present	rx present	rx absent	rx absent	rx absent	rx absent	rx absent	rx absent	rx absent	rx absent	rx absent	rx absent	rx absent	rx absent	rx absent	rx absent	rx absent	rx absent
UVA98838	P560	No	winter	1	10	Female	nocf	nodb	Lung/Trachea	Non-Mucoid	Metallic	Hemolytic	Green	2 colonies on fluor	Sensititer	S	S	S	NA	NA	NA	S	S	S	S	S	rx absent	rx absent	rx absent	rx absent	rx absent	rx absent	rx absent	rx absent	rx absent	rx absent	rx absent	rx absent	rx absent	rx absent	rx absent	rx absent	rx absent	rx absent	rx absent	rx absent	rx absent	rx absent	rx absent
UVA98844	P72	Yes	winter	8	35	Female	cf	nodb	Lung/Trachea	Non-Mucoid	Metallic	Hemolytic	None	2 colonies?	Kirby_Bauer	S	S	S	NA	NA	NA	S	I	S	I	S	rx absent	rx absent	rx absent	rx absent	rx absent	rx absent	rx present	rx absent	rx absent	rx absent	rx present	rx absent	rx absent	rx absent	rx absent	rx absent	rx absent	rx present	rx absent	rx absent	rx present	rx absent	rx absent
UVA99065	P179	Yes	winter	8	31	Female	cf	db	Lung/Trachea	Mucoid	Non-Metallic	Non-Hemolytic	Green	2 colonies?	Kirby_Bauer	R	S	S	NA	NA	NA	R	R	S	S	R	rx present	rx absent	rx absent	rx absent	rx absent	rx present	rx absent	rx absent	rx absent	rx absent	rx absent	rx absent	rx absent	rx absent	rx absent	rx absent	rx absent	rx absent	rx absent	rx absent	rx absent	rx absent	rx absent
UVA99415	P394	No	fall	1	67	Male	nocf	db	Urine/Catheter	Mucoid	Non-Metallic	Hemolytic	Mixed	blue/none	Sensititer	S	S	S	NA	NA	NA	S	S	S	S	S	rx absent	rx absent	rx absent	rx absent	rx absent	rx absent	rx absent	rx absent	rx absent	rx absent	rx absent	rx absent	rx absent	rx absent	rx absent	rx absent	rx absent	rx absent	rx absent	rx absent	rx absent	rx absent	rx absent
UVA99950	P431	Yes	winter	2	41	Male	cf	db	Lung/Trachea	Mucoid	Non-Metallic	Non-Hemolytic	None	NA	Sensititer	S	S	S	NA	NA	NA	S	S	S	S	S	rx absent	rx absent	rx absent	rx absent	rx absent	rx absent	rx absent	rx absent	rx absent	rx absent	rx absent	rx absent	rx absent	rx absent	rx absent	rx absent	rx absent	rx present	rx absent	rx absent	rx absent	rx absent	rx absent
[truncated: 76 more columns]
